# Supplementary material for: Next-Generation Genotyping: Innovations Driving Plant Genomic Improvement
Source: Life (Basel). 2026 Mar 21;16(3):521. doi: 10.3390/life16030521 (PMC13027703; doi:10.3390/life16030521)
Supplement: Supplementary file 1 [file life-16-00521-s001.zip]

Archive with 2 entries (2 files):
- Supplementary File 2.xlsx
- Supplementary File 1.xlsx
