# Supplementary material for: Next-Generation Genotyping: Innovations Driving Plant Genomic Improvement
Source: Life (Basel). 2026 Mar 21;16(3):521. doi: 10.3390/life16030521 (PMC13027703; doi:10.3390/life16030521)
Supplement: Supplementary file 1 [file life-16-00521-s001.zip › Supplementary File 2.xlsx]

## Sheet: openalex_maize_custom_snp_panel
1-12K			13K-45K							46K-95K					95K+
doi	title	year	number of SNPs		doi	title	year	number of SNPs		doi	title	year	number of SNPs		doi	title	year	number of SNPs
Maize
https://doi.org/10.1007/s00122-012-2003-7	QTL mapping in three tropical maize populations reveals a set of constitutive and adaptive genomic regions for drought tolerance	2012	1536	-	https://doi.org/10.1534/g3.120.401602	Genome-Wide Association Study Reveals the Genetic Architecture of Seed Vigor in Oats	2020	22K	-	https://doi.org/10.3389/fpls.2017.01437	Genetic Mapping of the Leaf Number above the Primary Ear and Its Relationship with Plant Height and Flowering Time in Maize	2017	56k	-	https://doi.org/10.1371/journal.pone.0067066	The Genetic Architecture of Maize Stalk Strength	2013	681k	-
https://doi.org/10.1371/journal.pone.0124350	QTL Mapping of Agronomic Waterlogging Tolerance Using Recombinant Inbred Lines Derived from Tropical Maize (Zea mays L) Germplasm	2015	1250	-	https://doi.org/10.1007/s00122-025-04855-6	Rapid cycling genomic selection in maize landraces	2025	15K	-	https://doi.org/10.4025/actasciagron.v43i1.53540	Development of a MaizeGerm50K array and application to maize genetic studies and breeding	2024	50К	-	https://doi.org/10.1371/journal.pone.0046596	PICARA, an Analytical Pipeline Providing Probabilistic Inference about A Priori Candidates Genes Underlying Genome-Wide Association QTL in Plants	2012	1.6M	-
https://doi.org/10.1371/journal.pone.0032626	Genetic Characterization of a Core Set of a Tropical Maize Race Tuxpeño for Further Use in Maize Improvement	2012	1536	1443	https://doi.org/10.1007/s11032-019-0940-4	Development of multiple SNP marker panels affordable to breeders through genotyping by target sequencing (GBTS) in maize	2019	20K	~1000	10.1007/s13353-019-00488-wъ	Development of a maize 55 K SNP array with improved genome coverage for molecular breeding.	2017	55K	1653	https://doi.org/10.2135/cropsci2019.02.0101	Genomic‐Wide Association Study of Popping Expansion in Tropical Popcorn and Field Corn Germplasm	2019	165K	165K
https://doi.org/10.2135/cropsci2010.08.0465	Molecular Characterization of a Diverse Maize Inbred Line Collection and its Potential Utilization for Stress Tolerance Improvement	2011	1260	999											https://doi.org/10.3835/plantgenome2018.06.0045	Genome‐Wide Analysis and Prediction of Resistance to Goss's Wilt in Maize	2019	416K	10K
https://doi.org/10.2135/cropsci2014.07.0468	Identification of Alleles Conferring Resistance to Gray Leaf Spot in Maize Derived from its Wild Progenitor Species Teosinte	2015	768	553											https://doi.org/10.3390/genes13040564	Dissection of Maize Drought Tolerance at the Flowering Stage Using Genome-Wide Association Studies	2022	776K	-
https://doi.org/10.1534/genetics.112.138578	Megabase-Scale Inversion Polymorphism in the Wild Ancestor of Maize	2012	959	941											https://doi.org/10.1186/s12864-019-6136-9	High throughput genotyping of structural variations in a complex plant genome using an original Affymetrix® Axiom® array	2019	614К	423K
https://doi.org/10.4236/ajps.2021.127077	Mapping Qtls for Grain Yield and Yield Components in Kenyan Maize (&amp;lt;i&amp;gt;Zea mays&amp;lt;/i&amp;gt; L.) Under Low Phosphorus Using Single Nucleotide Polymorphism (SNPS)	2021	1250	466											10.1007/s00122-016-2716-0	Genome-wide association studies of drought-related metabolic changes in maize using an enlarged SNP panel.	2016	156K	156K
https://doi.org/10.3389/fpls.2017.00841	Genetic Gains in Grain Yield of a Maize Population Improved through Marker Assisted Recurrent Selection under Stress and Non-stress Conditions in West Africa	2017	1247	233											10.1371/journal.pgen.1005670	KRN4 Controls Quantitative Variation in Maize Kernel Row Number.	2015	500K	-
https://doi.org/10.1016/j.cj.2017.05.001	QTL analysis of ear leaf traits in maize ( Zea mays L.) under different planting densities	2017	3072	1358											https://doi.org/10.1038/ng.2484	Genome-wide association study dissects the genetic architecture of oil biosynthesis in maize kernels	2013	1,03M	170K
https://doi.org/10.2135/cropsci2011.03.0181	Multiple‐Line Cross Quantitative Trait Locus Mapping in European Elite Maize	2011	857	n 1000
https://doi.org/10.3835/plantgenome2016.07.0070	Use of Genomic Estimated Breeding Values Results in Rapid Genetic Gains for Drought Tolerance in Maize	2017	-	1214
https://doi.org/10.3390/genes11010032	Genetic Analysis of QTL for Resistance to Maize Lethal Necrosis in Multiple Mapping Populations	2019	-	500
https://doi.org/10.2135/cropsci2017.11.0682	Maintaining the Accuracy of Genomewide Predictions when Selection Has Occurred in the Training Population	2018	2911	2911
https://doi.org/10.1371/journal.pone.0163739	Genetic Vulnerability and the Relationship of Commercial Germplasms of Maize in Brazil with the Nested Association Mapping Parents	2016	768	266
https://doi.org/10.1016/j.aoas.2018.05.006	Mapping of QTLs associated with recovery resistance to streak virus disease in maize	2018	269	230
https://doi.org/10.1371/journal.pone.0315463	Genetic diversity and population structure analyses of tropical maize inbred lines using Single Nucleotide Polymorphism markers	2025	1201 / 1484	-
https://doi.org/10.3389/fgene.2020.548407	Mapping and Validation of Major Quantitative Trait Loci for Resistance to Northern Corn Leaf Blight Along With the Determination of the Relationship Between Resistances to Multiple Foliar Pathogens of Maize (Zea mays L.)	2021	768	199
https://doi.org/10.1002/csc2.20384	Genetics of extra‐early‐maturing yellow and orange quality protein maize inbreds and derived hybrids under low soil nitrogen and <i>Striga</i> infestation	2020	2500	1701
https://doi.org/10.32604/phyton.2022.019842	Discovering Candidate Chromosomal Regions Linked to Kernel Size-Related Traits via QTL Mapping and Bulked Sample Analysis in Maize	2022	8333	2108
https://doi.org/10.1186/1471-2164-14-313	Meta-analyses of QTL for grain yield and anthesis silking interval in 18 maize populations evaluated under water-stressed and well-watered environments	2013	961	430
https://doi.org/10.4141/cjps-2015-091	Linkage map construction and quantitative trait loci (QTL) mapping using intermated vs. selfed recombinant inbred maize line (<i>Zea mays</i> L.)	2015	51	49
https://doi.org/10.1371/journal.pone.0016101	Revisiting the Hetero-Fertilization Phenomenon in Maize	2011	1536	1032
10.1002/tpg2.20062	Identification and fine-mapping of RppCML496, a major QTL for resistance to Puccinia polysora in maize.	2021	9433	1.049
10.1007/s13353-019-00488-w	New QTL for resistance to Puccinia polysora Underw in maize.	2019	9433	1635
10.1371/journal.pone.0032626	Genetic characterization of a core set of a tropical maize race Tuxpeno for further use in maize improvement.	2012	1536	1229
10.1371/journal.pone.0008451	Genetic characterization and linkage disequilibrium estimation of a global maize collection using SNP markers.	2009	1536	1229
https://doi.org/10.1111/j.1744-7909.2011.01051.x	Identification of Functional Genetic Variations Underlying Drought Tolerance in Maize Using SNP Markers	2011	1536	1 006
https://doi.org/10.1007/s11032-015-0335-0	Development of maizeSNP3072, a high-throughput compatible SNP array, for DNA fingerprinting identification of Chinese maize varieties	2015	3072	-
https://doi.org/10.1007/s11032-009-9343-2	High-throughput SNP genotyping with the GoldenGate assay in maize	2010	1536	662
https://doi.org/10.1016/j.cj.2025.03.007	Development of a FER0.4K SNP array for genomic predication of Fusarium ear rot resistance in maize	2025	381	-
Rice
https://doi.org/10.1186/s12284-019-0272-3	Development of a core SNP arrays based on the KASP method for molecular breeding of rice	2019	596	-
https://doi.org/10.3390/genes13050794	Development and Application of a Target Capture Sequencing SNP-Genotyping Platform in Rice	2022	2500	2341	10.1186/s12284-019-0310-1	Identification of new rice cultivars and resistance loci against rice black-streaked dwarf virus disease through genome-wide association study.	2019	44к	-	10.3389/fpls.2022.994447	Genome-wide association study reveals novel genomic regions governing agronomic and grain quality traits and superior allelic combinations for Basmati rice improvement.	2022	80k	-
10.1007/s11032-025-01623-8	Genetic improvement of resistance to preharvest sprouting using a major QTL allele for embryo dormancy in rice.	2025	1000	-	10.1038/s41598-019-39863-2	Detection of stable QTLs for grain protein content in rice (Oryza sativa L.) employing high throughput phenotyping and genotyping platforms.	2019	40к	-
10.1002/tpg2.70127	Enhancing crop resilience through elite pre-breeding lines with key traits for dry direct-seeded rice.	2025	1000	800	https://doi.org/10.1038/ncomms1467	Genome-wide association mapping reveals a rich genetic architecture of complex traits in Oryza sativa	2011	44K	-
10.3389/fpls.2020.564824	A Coordinated Suite of Wild-Introgression Lines in Indica and Japonica Elite Backgrounds.	2020	7K	-
10.1007/s00122-017-2932-2	Genetic dissection for zinc deficiency tolerance in rice using bi-parental mapping and association analysis.	2017	384	-
10.1186/s12284-017-0167-0	High Resolution Mapping of QTLs for Heat Tolerance in Rice Using a 5K SNP Array.	2017	5246	5000
10.1007/s11427-016-5082-x	Exploring the genetic characteristics of 93-11 and Nipponbare recombination inbred lines based on the GoldenGate SNP assay.	2016	384	-
10.1186/s12284-016-0092-7	Genetic and root phenotype diversity in Sri Lankan rice landraces may be related to drought resistance.	2016	384	-
10.1186/s12863-016-0361-x	The genetic diversity and structure of indica rice in China as detected by single nucleotide polymorphism analysis.	2016	5291	5060
https://doi.org/10.1186/s12284-016-0130-5	Genetic Diversity and Population Structure of Rice Varieties Cultivated in Temperate Regions	2016	2697	2066
https://doi.org/10.1186/s12284-019-0311-0	1k-RiCA (1K-Rice Custom Amplicon) a novel genotyping amplicon-based SNP assay for genetics and breeding applications in rice	2019	1000	430
https://doi.org/10.1016/j.plantsci.2015.09.008	Construction of a versatile SNP array for pyramiding useful genes of rice	2016	143	-
https://doi.org/10.1007/s11032-011-9663-x	High-throughput single nucleotide polymorphism genotyping for breeding applications in rice using the BeadXpress platform	2012	2688	384
https://doi.org/10.1186/1471-2164-13-426	SNPs in stress-responsive rice genes: validation, genotyping, functional relevance and population structure.	2012	384	325
https://doi.org/10.1093/dnares/dsu046	Genome-wide association mapping of salinity tolerance in rice (Oryza sativa)	2015	6000	-
https://doi.org/10.1186/s12284-015-0068-z	Assessing the genetic diversity of rice originating from Bangladesh, Assam and West Bengal	2015	384	-
https://doi.org/10.1007/s11032-014-0129-9	Genotyping and development of single-nucleotide polymorphism (SNP) markers associated with blast resistance genes in rice using GoldenGate assay	2014	96	-
https://doi.org/10.3389/fpls.2017.02213	Genome-Wide Association Study of Seed Dormancy and the Genomic Consequences of Improvement Footprints in Rice (Oryza sativa L.)	2015	5291	-
Wheat
10.3389/fpls.2023.1130768	Genetic mapping of leaf rust (Puccinia triticina Eriks) resistance genes in six Canadian spring wheat cultivars.	2023	5151	-	10.3390/plants11151904	Genome-Wide Association Study of Leaf Rust and Stem Rust Seedling and Adult Resistances in Tetraploid Wheat Accessions Harvested in Kazakhstan.	2022	16K	-	10.1007/s00122-023-04488-7	Dissection and validation of a promising QTL controlling spikelet number on 5B in bread wheat.	2023	95K	-	10.1186/s12870-025-07990-w	Genome-wide association analysis of wheat quality traits in Qinghai Province.	2026	120K	92166
10.1002/tpg2.20062	Identification and fine-mapping of RppCML496, a major QTL for resistance to Puccinia polysora in maize.	2021	9.4K	-	10.1038/s41598-021-03261-4	Exploring the legacy of Central European historical winter wheat landraces.	2021	20K	15808						10.1007/s00122-020-03640-x	Genome-wide association analysis of stem water-soluble carbohydrate content in bread wheat.	2020	373K	-
					10.3390/plants10061116	Genetic Diversity, Linkage Disequilibrium and Population Structure of Bulgarian Bread Wheat Assessed by Genome-Wide Distributed SNP Markers: From Old Germplasm to Semi-Dwarf Cultivars.	2021	25K	17968
					https://doi.org/10.1111/tpj.15407	A SNP-based genetic dissection of versatile traits in bread wheat (Triticum aestivum L.)	2021	20K	-
Soybean
10.1371/journal.pone.0145601	A SNARE-Like Protein and Biotin Are Implicated in Soybean Cyst Nematode Virulence.	2015	1536	1536						https://doi.org/10.1371/journal.pone.0054985	Development and Evaluation of SoySNP50K, a High-Density Genotyping Array for Soybean	2013	50K	47337	10.1007/s00122-022-04120-0	Identification of superior haplotypes in a diverse natural population for breeding desirable plant height in soybean.	2022	355 595	128
10.1534/g3.113.009589	Biparental resequencing coupled with SNP genotyping of a segregating population offers insights into the landscape of recombination and fixed genomic regions in elite soybean.	2014	384	313
10.1007/s00122-008-0726-2	High-throughput genotyping with the GoldenGate assay in the complex genome of soybean.	2008	384	342
https://doi.org/10.1186/1471-2164-11-38	High-throughput SNP discovery through deep resequencing of a reduced representation library to anchor and orient scaffolds in the soybean whole genome sequence	2010	1536	-
Apple
10.1371/journal.pone.0031745	Genome-wide SNP detection, validation, and development of an 8K SNP array for apple.	2012	8K	5554	10.1371/journal.pone.0110377	Development and validation of a 20K single nucleotide polymorphism (SNP) whole genome genotyping array for apple (Malus x domestica Borkh).	2014	20K	15800
https://doi.org/10.1038/s41438-018-0114-2	Validation of SNP markers for fruit quality and disease resistance loci in apple (Malus × domestica Borkh.) using the OpenArray® platform	2019	128	110	https://doi.org/10.1038/s41438-021-00485-3	Tracing founder haplotypes of Japanese apple varieties: application in genomic prediction and genome-wide association study	2021	18K	11786
Cotton
					10.3390/genes17010008	Development of a Liquid-Phased Probe Array for Upland Cotton and Its Application in Cultivar Identification.	2025	13K	4913
					10.1534/g3.115.018416	Development of a 63K SNP Array for Cotton and High-Density Mapping of Intraspecific and Interspecific Populations of Gossypium spp.	2015	45K	38882
Pepper
https://doi.org/10.21203/rs.2.10821/v1	Genotyping pepper varieties using Target SNP-seq reveals that population structure clusters according to fruit shape	2019	92	27	https://doi.org/10.1038/srep33293	Development of a SNP array and its application to genetic mapping and diversity assessment in pepper (Capsicum spp.)	2016	15K	8199
					https://doi.org/10.1038/hortres.2016.36	A HapMap leads to a Capsicum annuum SNP infinium array: a new tool for pepper breeding	2016	16K	-
					https://doi.org/10.1371/journal.pone.0056200	Characterization of Capsicum annuum Genetic Diversity and Population Structure Based on Parallel Polymorphism Discovery with a 30K Unigene Pepper GeneChip	2013	33K	6426
Pear
https://doi.org/10.1371/journal.pone.0077022	Identification of Pyrus Single Nucleotide Polymorphisms (SNPs) and Evaluation for Genetic Mapping in European Pear and Interspecific Pyrus Hybrids	2013	1096	857						https://doi.org/10.1186/s12864-019-5712-3	Development of a highly efficient Axiom™ 70 K SNP array for Pyrus and evaluation for high-density mapping and germplasm characterization	2019	70K	66616	https://doi.org/10.1111/pbi.13085	Development of an integrated 200K SNP genotyping array and application for genetic mapping, genome assembly improvement and genome wide association studies in pear (Pyrus)	2019	200K	166335
https://doi.org/10.3390/plants13182600	Development of Cost-Effective SNP Markers for Genetic Variation Analysis and Variety Identification in Cultivated Pears (Pyrus spp.)	2024	232	-											10.17660/ActaHortic.2023.1362.30	Marker-assisted breeding (MAB) on apple and pear and new approaches for QTLs and major gene genotyping involved in disease resistance	2022	200K	-
https://doi.org/10.1007/s11295-014-0726-0	Transcriptome-based single nucleotide polymorphism markers for genome mapping in Japanese pear (Pyrus pyrifolia Nakai)	2014	1536	756
https://doi.org/10.1038/s41598-018-30154-w	Genome-wide association study and genomic prediction using parental and breeding populations of Japanese pear (Pyrus pyrifolia Nakai)	2018	1536	-
Peach
https://doi.org/10.1371/journal.pone.0035668	Development and Evaluation of a 9K SNP Array for Peach by Internationally Coordinated SNP Detection and Validation in Breeding Germplasm	2012	9K	6869
https://doi.org/10.1016/j.scienta.2020.109760	Development of a 775 SNP array for peach based on whole-genome resequencing data, and assessment of the potential of its application	2021	775	775
https://doi.org/10.1007/s11295-012-0522-7	High density SNP mapping and QTL analysis for fruit quality characteristics in peach (Prunus persica L.)	2012	6600	1400
Barley
https://doi.org/10.1186/1471-2164-10-582	Development and implementation of high-throughput SNP genotyping in barley	2009	4500	3072
https://doi.org/10.3835/plantgenome2014.03.0010Digital Object Identifier (DOI)	A SNP Genotyping Array for Hexaploid Oat	2014	6K	4975
https://doi.org/10.1007/s10722-019-00785-7	Single nucleotide polymorphism assay to distinguish barley (Hordeum vulgare L.) varieties in support of seed certification	2019	38	38
https://doi.org/10.1534/g3.111.000182	High-Resolution Genotyping of Wild Barley Introgression Lines and Fine-Mapping of the Threshability Locus thresh-1 Using the Illumina GoldenGate Assay	2011	1536	636
https://doi.org/10.1002/tpg2.70034	Genetic analysis and molecular mapping of the purple leaf sheath in barley (Hordeum vulgare)	2025	3K	618
Tomato
https://doi.org/10.1371/journal.pone.0040563	Development of a Large SNP Genotyping Array and Generation of High-Density Genetic Maps in Tomato	2012	8784	7720	https://doi.org/10.1007/s00122-015-2593-y	Development and analysis of a 20K SNP array for potato (Solanum tuberosum): an insight into the breeding history	2015	20K	-
https://doi.org/10.3389/fpls.2025.1582241	An advanced 10K SNP panel for genotyping tomato (Solanum lycopersicum L.) via targeted genome sequencing	2025	11174
https://doi.org/10.1093/dnares/dst033	Genome-Wide Association Studies Using Single Nucleotide Polymorphism Markers Developed by Re-Sequencing of the Genomes of Cultivated Tomato	2013	1536	1293
https://doi.org/10.1186/1471-2164-15-1152	Mapping in the era of sequencing: high density genotyping and its application for mapping TYLCV resistance in Solanum pimpinellifolium	2014	2K	1974
https://doi.org/10.1007/s11032-009-9377-5	A pipeline for high throughput detection and mapping of SNPs from EST databases	2010	384	356
Pea
https://doi.org/10.1186/1471-2164-11-468	Highly-multiplexed SNP genotyping for genetic mapping and germplasm diversity studies in pea	2010	384	346
https://doi.org/10.1186/1471-2229-13-161	SNP marker discovery, linkage map construction and identification of QTLs for enhanced salinity tolerance in field pea (Pisum sativumL.)	2013	768	462
https://doi.org/10.1007/s00122-014-2375-y	Gene-based SNP discovery and genetic mapping in pea	2014	1536	1009
