# Supplementary material for: Next-Generation Genotyping: Innovations Driving Plant Genomic Improvement
Source: Life (Basel). 2026 Mar 21;16(3):521. doi: 10.3390/life16030521 (PMC13027703; doi:10.3390/life16030521)
Supplement: Supplementary file 1 [file life-16-00521-s001.zip › Supplementary File 1.xlsx]

## Sheet: Sheet1
doi	title	year																									примечание
MaizeSNP50		2012-2024
https://doi.org/10.1186/1471-2229-13-145	Identification and fine-mapping of a QTL, qMrdd1, that confers recessive resistance to maize rough dwarf disease	2013	56110
https://doi.org/10.1111/tpj.13390	Genetic variation of growth dynamics in maize (Zea mays L.) revealed through automated non-invasive phenotyping	2016	35682
https://doi.org/10.3390/plants11151989	Genome-Wide Association Study Reveals the Genetic Basis of Kernel and Cob Moisture Changes in Maize at Physiological Maturity Stage	2022	46603
https://doi.org/10.1007/s13258-021-01169-x	Mapping of QTL for agronomic traits using high-density SNPs with an RIL population in maize	2021	2904
https://doi.org/10.1007/s00122-020-03639-4	A combination of linkage mapping and GWAS brings new elements on the genetic basis of yield-related traits in maize across multiple environments	2020	138
https://doi.org/10.3390/plants12020239	Association Mapping of Amylose Content in Maize RIL Population Using SSR and SNP Markers	2023	19540
https://doi.org/10.1007/s00122-014-2379-7	Dent and Flint maize diversity panels reveal important genetic potential for increasing biomass production.	2014	29418
https://doi.org/10.1007/s00122-013-2246-y	Fine genetic characterization of elite maize germplasm using high-throughput SNP genotyping	2013	41819
https://doi.org/10.1007/s00122-016-2698-y	Combined linkage and association mapping identifies a major QTL (qRtsc8-1); conferring tar spot complex resistance in maize	2013	56110
https://doi.org/10.1186/s12870-020-02676-x	Genome-wide association studies and whole-genome prediction reveal the genetic architecture of KRN in maize	2020	42667
https://doi.org/10.1007/s00122-012-1968-6	Genetic diversity analysis of elite European maize (Zea mays L.) inbred lines using AFLP; SSR; and SNP markers reveals ascertainment bias for a subset of SNPs	2020	41434
https://doi.org/10.1016/j.plantsci.2012.08.004	Genome-wide association study (GWAS) of resistance to head smut in maize	2012	45868
https://doi.org/10.1007/s11032-015-0344-z	Genetic properties of 240 maize inbred lines and identity-by-descent segments revealed by high-density SNP markers	2015	40757
https://doi.org/10.2298/gensr1402343j	Array-based genotyping and genetic dissimilarity analysis of a set of maize inbred lines belonging to different heterotic groups	2014	33200
https://doi.org/10.1007/s00122-018-3072-z	Patterns of genomic variation in Chinese maize inbred lines and implications for genetic improvement	2018	1015
https://doi.org/10.2135/cropsci2013.02.0121	Genomewide Association Mapping of Flowering Time; Kernel Composition; and Disease Resistance in Historical Minnesota Maize Inbreds	2013	39166
https://doi.org/10.1007/s00122-016-2770-7	Fine mapping of a quantitative trait locus conferring resistance to maize rough dwarf disease	2016	-
https://doi.org/10.3389/fgene.2017.00045	Finding a Needle in a Haystack: Distinguishing Mexican Maize Landraces Using a Small Number of SNPs	2017	35909
https://doi.org/10.2135/cropsci2012.11.0632	Population Structure and Single Nucleotide Polymorphism Diversity of Historical Minnesota Maize Inbreds	2013	43252
https://doi.org/10.1007/s11032-015-0335-0	Development of maizeSNP3072; a high-throughput compatible SNP array; for DNA fingerprinting identification of Chinese maize varieties	2015	3072
https://doi.org/10.1186/s41065-018-0077-1	Genetic characterization of maize germplasm derived from Suwan population and temperate resources	2019	43980
https://doi.org/10.1186/s12864-022-09031-4	Genome-wide association study of quality traits and starch pasting properties of maize kernels	2023	25331
https://doi.org/10.3389/fpls.2018.00966	Genetic Diversity and Genome-Wide Association Study of Major Ear Quantitative Traits Using High-Density SNPs in Maize	2018	35355
https://doi.org/10.1371/journal.pgen.1004573	Genome Wide Association Studies Using a New Nonparametric Model Reveal the Genetic Architecture of 17 Agronomic Traits in an Enlarged Maize Association Panel	2014	-
https://doi.org/10.1016/s2095-3119(17)61677-0	QTL mapping of general combining abilities of four traits in maize using a high-density genetic map	2017	32107
https://doi.org/10.3389/fpls.2017.02063	Dissection of Recombination Attributes for Multiple Maize Populations Using a Common SNP Assay	2017	54234
https://doi.org/10.1186/1471-2164-15-823	A powerful tool for genome analysis in maize: development and evaluation of the high density 600 k SNP genotyping array	2014	43615
https://doi.org/10.1104/pp.113.224816	Stable Carbon Isotope Discrimination Is under Genetic Control in the C4 Species Maize with Several Genomic Regions Influencing Trait Expression	2014	1861
https://doi.org/10.1186/s12864-016-3041-3	Characterizing the population structure and genetic diversity of maize breeding germplasm in Southwest China using genome-wide SNP markers	2016	44104
https://doi.org/10.1073/pnas.1310949110	CACTA-like transposable element in ZmCCT attenuated photoperiod sensitivity and accelerated the postdomestication spread of maize	2013	-
https://doi.org/10.1186/gb-2013-14-9-r103	Intraspecific variation of recombination rate in maize	2013	39439
https://doi.org/10.1371/journal.pone.0036807	Genome-Wide Association Studies Identified Three Independent Polymorphisms Associated with α-Tocopherol Content in Maize Kernels	2012	48962
https://doi.org/10.1007/s00122-016-2802-3	Low validation rate of quantitative trait loci for Gibberella ear rot resistance in European maize	2017	32570
https://doi.org/10.1038/ncomms4438	Metabolome-based genome-wide association study of maize kernel leads to novel biochemical insights	2014	-
https://doi.org/10.1371/journal.pgen.1003246	Lessons from Dwarf8 on the Strengths and Weaknesses of Structured Association Mapping	2013	51741
https://doi.org/10.1371/journal.pone.0029229	Genome-Wide Association Study Identifies Candidate Genes That Affect Plant Height in Chinese Elite Maize (Zea mays L.) Inbred Lines	2011	41101
https://doi.org/10.3724/sp.j.1006.2014.00001	Genome-wide Association Analysis of Kernel Row Number in Maize	2014	-
https://doi.org/10.3390/ijms25052694	Joint-GWAS; Linkage Mapping; and Transcriptome Analysis to Reveal the Genetic Basis of Plant Architecture-Related Traits in Maize	2024	43252
https://doi.org/10.3390/ijms241210005	Integrated IBD Analysis; GWAS Analysis and Transcriptome Analysis to Identify the Candidate Genes for White Spot Disease in Maize	2023	40648
https://doi.org/10.1186/s13059-015-0716-z	Genetic properties of the MAGIC maize population: a new platform for high definition QTL mapping in Zea mays	2015	54234
https://doi.org/10.1038/s41598-017-01478-w	Teosinte in Europe – Searching for the Origin of a Novel Weed	2017	27476
https://doi.org/10.3389/fpls.2016.01046	Genome-Wide Association Study Identifies Candidate Genes for Starch Content Regulation in Maize Kernels	2016	52370
https://doi.org/10.1038/hdy.2017.27	Prediction and association mapping of agronomic traits in maize using multiple omic data	2017	-
https://doi.org/10.1371/journal.pone.0142001	Genome-Wide Association Implicates Candidate Genes Conferring Resistance to Maize Rough Dwarf Disease in Maize	2015	-
https://doi.org/10.1186/s12870-016-0816-2	Association mapping for cold tolerance in two large maize inbred panels	2016	49585
https://doi.org/10.1186/1471-2164-14-61	Extensive genomic characterization of a set of near-isogenic lines for heterotic QTL in maize (Zea mays L.)	2013	-
https://doi.org/10.48550/arxiv.1307.7313	The genomic impacts of drift and selection for hybrid performance in\n maize	2015	-
https://doi.org/10.1073/pnas.1120813109	Genome-wide association mapping of leaf metabolic profiles for dissecting complex traits in maize	2012	37227
https://doi.org/10.1186/s12870-017-0972-z	Integrated genomics-based mapping reveals the genetics underlying maize flavonoid biosynthesis	2017	-
https://doi.org/10.1111/pbi.12853	Genetic‐based dissection of arsenic accumulation in maize using a genome‐wide association analysis method	2018	-
https://doi.org/10.1186/1471-2229-14-152	Genetic architecture of rind penetrometer resistance in two maize recombinant inbred line populations	2014	3072
https://doi.org/10.1534/genetics.115.186205	Safeguarding Our Genetic Resources with Libraries of Doubled-Haploid Lines	2017	28133
https://doi.org/10.3389/fpls.2017.00550	Genomic Selection for Drought Tolerance Using Genome-Wide SNPs in Maize	2017	1053
https://doi.org/10.1186/s12870-016-0919-9	Genome-wide association analysis of forage quality in maize mature stalk	2016	-
https://doi.org/10.1186/s12870-019-1729-7	Genome-wide association study for kernel composition and flour pasting behavior in wholemeal maize flour	2019	17520
https://doi.org/10.1007/s00122-017-2956-7	Predicting genomic selection efficiency to optimize calibration set and to assess prediction accuracy in highly structured populations	2017	27169
https://doi.org/10.1186/s12870-015-0646-7	Analysis of genetic differentiation and genomic variation to reveal potential regions of importance during maize improvement	2015	43252
https://doi.org/10.1038/s41467-017-02063-5	Contributions of Zea mays subspecies mexicana haplotypes to modern maize	2017	12390
https://doi.org/10.1371/journal.pone.0158906	Genome-Wide Association Study Reveals the Genetic Basis of Stalk Cell Wall Components in Maize	2016	29233
https://doi.org/10.1111/tpj.14193	Kernel size-related genes revealed by an integrated eQTL analysis during early maize kernel development	2019	-
https://doi.org/10.1007/s00122-021-03880-5	Calibration and validation of predicted genomic breeding values in an advanced cycle maize population	2021	22359
https://doi.org/10.1038/s41598-019-42248-0	Unravelling the genetic basis of Fusarium seedling rot resistance in the MAGIC maize population: novel targets for breeding	2019	-
https://doi.org/10.1186/s12870-015-0675-2	Genetic basis of maize kernel starch content revealed by high-density single nucleotide polymorphism markers in a recombinant inbred line population	2015	13443
https://doi.org/10.1371/journal.pgen.1003477	The Genomic Signature of Crop-Wild Introgression in Maize	2013	39029
https://doi.org/10.1038/s41437-019-0251-x	Genetic and genomic analysis of the seed-filling process in maize based on a logistic model	2020	-
https://doi.org/10.1371/journal.pone.0145549	The Identification of Two Head Smut Resistance-Related QTL in Maize by the Joint Approach of Linkage Mapping and Association Analysis	2015	41819
https://doi.org/10.1270/jsbbs.18170	Natural variation in the THICK TASSEL DWARF1 (TD1) gene in the regulation of maize (Zea mays L.) ear-related traits	2019	39
https://doi.org/10.1186/1471-2229-13-98	A non-synonymous SNP within the isopentenyl transferase 2 locus is associated with kernel weight in Chinese maize inbreds (Zea mays L.)	2013	4282
https://doi.org/10.1007/s00122-015-2475-3	Genome-wide association analysis reveals new targets for carotenoid biofortification in maize	2015	39846
https://doi.org/10.1186/1471-2148-14-1	Modern maize varieties going local in the semi-arid zone in Tanzania	2014	43963
https://doi.org/10.1186/s12870-019-1811-1	Candidate loci for the kernel row number in maize revealed by a combination of transcriptome analysis and regional association mapping	2019	12099
https://doi.org/10.3390/ijms241210411	Identification and Functional Characterization of ZmSCYL2 Involved in Phytosterol Accumulation in Plants	2023	-
https://doi.org/10.1038/s41467-019-14027-y	Natural variation of an EF-hand Ca2+-binding-protein coding gene confers saline-alkaline tolerance in maize	2020	-
https://doi.org/10.1590/1984-70332021v21n1a10	SNP genotyping for fast and consistent clustering of maize inbred lines into heterotic groups	2021	6231
https://doi.org/10.1186/s12870-021-03089-0	Genetic basis of maize kernel oil-related traits revealed by high-density SNP markers in a recombinant inbred line population	2021	11841
https://doi.org/10.1371/journal.pone.0047832	Spatial Structure and Climatic Adaptation in African Maize Revealed by Surveying SNP Diversity in Relation to Global Breeding and Landrace Panels	2012	49585
https://doi.org/10.1186/1471-2164-13-452	Comparison of whole-genome prediction models for traits with contrasting genetic architecture in a diversity panel of maize inbred lines	2012	38019
https://doi.org/10.1534/genetics.117.300374	Beyond Genomic Prediction: Combining Different Types of omics Data Can Improve Prediction of Hybrid Performance in Maize	2018	37392
https://doi.org/10.1371/journal.pgen.1011135	ZmARF1 positively regulates low phosphorus stress tolerance via modulating lateral root development in maize	2024	81
https://doi.org/10.1534/genetics.118.301286	Genomic Prediction Within and Among Doubled-Haploid Libraries from Maize Landraces	2018	32492
https://doi.org/10.1186/s12863-017-0503-9	Quantitative trait locus analysis of heterosis for plant height and ear height in an elite maize hybrid zhengdan 958 by design III	2017	905
https://doi.org/10.1534/g3.114.015263	Selection for Silage Yield and Composition Did Not Affect Genomic Diversity Within the Wisconsin Quality Synthetic Maize Population	2015	17719
https://doi.org/10.1007/s00122-021-03963-3	High-resolution association mapping with libraries of immortalized lines from ancestral landraces	2022	39054
https://doi.org/10.1371/journal.pone.0169806	A Gene-Oriented Haplotype Comparison Reveals Recently Selected Genomic Regions in Temperate and Tropical Maize Germplasm	2017	-
https://doi.org/10.1093/database/baw117	MODEM: multi-omics data envelopment and mining in maize	2016	-
https://doi.org/10.1371/journal.pone.0168374	Exploring Identity-By-Descent Segments and Putative Functions Using Different Foundation Parents in Maize	2016	43252
https://doi.org/10.1038/srep02479	The maize leaf lipidome shows multilevel genetic control and high predictive value for agronomic traits	2013	37282
https://doi.org/10.1371/journal.pone.0193072	Analysis of the genetic basis of plant height-related traits in response to ethylene by QTL mapping in maize (Zea mays L.)	2018	3072
https://doi.org/10.4236/ajps.2021.127075	Preliminary Phenotypic and SNP-Based Molecular Characterization of Maize (&amp	2021	38751
https://doi.org/10.1186/1471-2164-14-877	Unraveling the genetic architecture of subtropical maize (Zea mays L.) lines to assess their utility in breeding programs	2013	29619
https://doi.org/10.1038/s41437-021-00422-z	Joint analysis of days to flowering reveals independent temperate adaptations in maize	2021	-
https://doi.org/10.1186/s12870-018-1383-5	Genetic analysis of seedling root traits reveals the association of root trait with other agronomic traits in maize	2018	18840
https://doi.org/10.1186/s12870-018-1287-4	Intraspecific variation of residual heterozygosity and its utility for quantitative genetic studies in maize	2018	1100
https://doi.org/10.3390/plants13050619	ZmADF5; a Maize Actin-Depolymerizing Factor Conferring Enhanced Drought Tolerance in Maize	2024	41087
https://doi.org/10.1007/s00122-023-04431-w	Identifying QTLs involved in hybrid performance and heterotic group complementarity: new GWAS models applied to factorial and admixed diallel maize hybrid panels	2023	-
https://doi.org/10.3389/fpls.2024.1376405	Combining association with linkage mapping to dissect the phenolamides metabolism of the maize kernel	2024	-
https://doi.org/10.1007/s00122-024-04566-4	Portability of genomic predictions trained on sparse factorial designs across two maize silage breeding cycles	2024	4812
https://doi.org/10.1186/s12870-022-03427-w	Population genomics of Zea species identifies selection signatures during maize domestication and adaptation	2022	42204
https://doi.org/10.3724/sp.j.1006.2020.93063	Genome-wide association studies of leaf orientation value in maize	2020	39827
https://doi.org/10.1007/s10681-020-02748-x	Multi-parent QTL mapping reveals stable QTL conferring resistance to Gibberella ear rot in maize	2021	2784
https://doi.org/10.1186/s12870-015-0420-x	Linkage mapping of Barley yellow dwarf virus resistance in connected populations of maize	2015	163
https://doi.org/10.3389/fpls.2022.878809	Genome-Wide Association Analysis Reveals the Genetic Basis of Iron-Deficiency Stress Tolerance in Maize	2022	-
https://doi.org/10.18047/poljo.30.1.2	Assessing Genetic Variability For NUE in Maize Lines from Agricultural Institute Osijek	2024	-
https://doi.org/10.1007/s00122-020-03682-1	Intercontinental trials reveal stable QTL for Northern corn leaf blight resistance in Europe and in Brazil	2021	2212
https://doi.org/10.1186/s12864-021-07723-x	Genetic analysis of three maize husk traits by QTL mapping in a maize-teosinte population	2021	12390
https://doi.org/10.1534/genetics.119.302881	CNVmap: A Method and Software To Detect and Map Copy Number Variants from Segregation Data	2020	-
https://doi.org/10.1002/tpg2.20200	A multi‐trait multi‐locus stepwise approach for conducting GWAS on correlated traits	2022	51301
https://doi.org/10.26877/asset.v4i2.12678	Genome-Wide Association Study of Complex Traits in Maize Detects Genomic Regions and Genes for Increasing Grain Yield and Grain Quality	2022	-
https://doi.org/10.1007/s00122-023-04446-3	Genomic prediction in hybrid breeding: II. Reciprocal recurrent genomic selection with full-sib and half-sib families	2023	13813
https://doi.org/10.3389/fpls.2023.1217589	Haplotype blocks for genomic prediction: a comparative evaluation in multiple crop datasets	2023	-
https://doi.org/10.3389/fpls.2023.1157778	Combined QTL mapping on bi-parental immortalized heterozygous populations to detect the genetic architecture on heterosis	2023	18840
https://doi.org/10.5513/jcea01/21.1.2719	Analysis of the pre-registration maize breeding trials and the germplasm developed in Altınova breeding station from 2015 to 2018	2020	-
https://doi.org/10.1371/journal.pone.0205577	SNPSelect: A scalable and flexible targeted sequence-based genotyping solution	2018	432
https://doi.org/10.1007/s00122-023-04447-2	Influence of the mating design on the additive genetic variance in plant breeding populations	2023	38119
https://doi.org/10.1186/s13007-020-00644-y	A cost-effective barcode system for maize genetic discrimination based on bi-allelic InDel markers	2020	-
https://doi.org/10.1038/s41437-022-00548-8	Covariance between nonrelatives in maize	2022	43252
https://doi.org/10.1038/s41598-023-38980-3	Genetic structure analysis and identifying key founder inbred lines in diverse elite sub-tropical maize inbred lines	2023	-
https://doi.org/10.5281/zenodo.3692541	Large‐scale metabolite quantitative trait locus analysis provides new insights for high‐quality maize improvement	2019	12390
https://doi.org/10.17957/ijab/15.0415	Quantitative Genetic Analysis of Chlorophyll during Dark-induced Senescence at Seedling Stage in Recombinant Inbred Line Population of Maize	2017	-
https://doi.org/10.1007/s00122-016-2716-0	Genome-wide association studies of drought-related metabolic changes in maize using an enlarged SNP panel	2016	-
RosBREEDApple		2012-2025
https://doi.org/10.1371/journal.pone.0031745	Genome-Wide SNP Detection; Validation; and Development of an 8K SNP Array for Apple	2012	7692
https://doi.org/10.1038/hortres.2017.3	Elucidation of the ‘Honeycrisp’ pedigree through haplotype analysis with a multi-family integrated SNP linkage map and a large apple (Malus×domestica) pedigree-connected SNP data set	2017	3435
https://doi.org/10.1038/s41438-018-0114-2	Validation of SNP markers for fruit quality and disease resistance loci in apple (Malus Г— domestica Borkh.) using the OpenArrayВ® platform	2019	33
https://doi.org/10.17660/ejhs.2022/006	Apple varieties from Kazakhstan and their relation to foreign cultivars assessed with RosBREED 10K SNP array	2022	3119
https://doi.org/10.1007/s11295-014-0709-1	A consensus ‘Honeycrisp’ apple (Malus × domestica) genetic linkage map from three full-sib progeny populations	2014	2000
https://doi.org/10.1017/s1479262114000136	Molecular-level and trait-level differentiation between the cultivated apple (Malus× domestica Borkh.) and its main progenitor Malussieversii	2014	3521
https://doi.org/10.21273/hortsci.48.3.296	Fruit Texture Phenotypes of the RosBREED U.S. Apple Reference Germplasm Set	2013	-
https://doi.org/10.1007/s11295-017-1216-y	Two QTL characterized for soft scald and soggy breakdown in apple (Malus × domestica) through pedigree-based analysis of a large population of interconnected families	2018	3419
https://doi.org/10.1093/hr/uhad088	Genomewide selection for fruit quality traits in apple: breeding insights gained from prediction and postdiction	2023	977
https://doi.org/10.48130/frures-0024-0016	Genomewide prediction to target russet formation in apple	2024	947
https://doi.org/10.1371/journal.pone.0210611	Genetics of zonal leaf chlorosis and genetic linkage to a major gene regulating skin anthocyanin production (MdMYB1) in the apple (Malus × domestica) cultivar Honeycrisp	2019	-
https://doi.org/10.1007/s11032-021-01245-w	A DNA test for high incidence of soft scald and soggy breakdown postharvest disorders in Malus domestica Borkh	2021	143
https://doi.org/10.1038/s41438-021-00466-6	Fire blight QTL analysis in a multi-family apple population identifies a reduced-susceptibility allele in ‘Honeycrisp’	2021	3855
https://doi.org/10.3390/agronomy12061279	Apple Fruit Size QTLs on Chromosomes 8 and 16 Characterized in ‘Honeycrisp’-Derived Germplasm	2022	2213
https://doi.org/10.1007/s11295-017-1206-0	Genetic diversity, population structure, and linkage disequilibrium of elite and local apple accessions from Belgium using the IRSC array	2017	-
https://doi.org/10.1016/j.plaphy.2020.03.006	Dynamics of ascorbic acid content in apple (Malus x domestica) during fruit development and storage	2020	2095
https://doi.org/10.1007/s11295-019-1324-y	Two large-effect QTLs, Ma and Ma3, determine genetic potential for acidity in apple fruit: breeding insights from a multi-family study	2019	1344
https://doi.org/10.3390/agronomy12071703	Large-Effect QTLs for Titratable Acidity and Soluble Solids Content Validated in ‘Honeycrisp’-Derived Apple Germplasm	2022	2113
https://doi.org/10.1111/eva.12270	Genomic basis of the differences between cider and dessert apple varieties	2015	4234
10.1017/S1479262114000136	Molecular-level and trait-level differentiation between the cultivated apple (Malus × domestica Borkh.) and its main progenitor Malus sieversii.	2014	3521
https://doi.org/10.1093/jxb/eraf504	Fine-mapping, candidate gene identification, and marker development for the apple scab resistance gene Rvi	2025	1748
https://doi.org/10.1371/journal.pone.0036674	Genomic Selection for Fruit Quality Traits in Apple (Malus×domestica Borkh.)	2012	2500
https://doi.org/10.1038/s41598-019-55070-5	Quantitative trait loci influencing pentacyclic triterpene composition in apple fruit peel	2019	617
https://doi.org/10.1186/s12870-015-0620-4	Genetic control of pear rootstock-induced dwarfing and precocity is linked to a chromosomal region syntenic to the apple Dw1 loci	2015	113
Axiom_Apple480		2015-2025
https://doi.org/10.3390/horticulturae9050527	Using High-Density SNP Array to Investigate Genetic Relationships and Structure of Apple Germplasm in Bosnia and Herzegovina	2023	263406
https://doi.org/10.1111/tpj.13145	Development and validation of the Axiom®Apple480K SNP genotyping array	2016	359994
https://doi.org/10.3389/fpls.2017.01923	Genome-Wide Association Mapping of Flowering and Ripening Periods in Apple	2017	275223
https://doi.org/10.1007/s11295-024-01658-6	Genetic diversity of apple heirloom germplasm in Bosnia and Herzegovina; as revealed by SNP markers	2024	10295
https://doi.org/10.3390/plants12234068	Susceptibility Evaluation to Fire Blight and Genome-Wide Associations within a Collection of Asturian Apple Accessions	2023	243495
https://doi.org/10.3389/fpls.2024.1352757	Target enrichment sequencing coupled with GWAS identifies MdPRX10 as a candidate gene in the control of budbreak in apple	2024	275223
https://doi.org/10.17660/actahortic.2017.1172.78	Genome wide association study of two phenology traits (flowering time and maturity date) in apple	2015	275223
https://doi.org/10.3390/agronomy15010113	Genetic Uniqueness and Pomological Diversity Among the Apple Accessions Maintained Within the Croatian National Clonal Germplasm Repository	2025	-
https://doi.org/10.1093/hr/uhac028	Genetic architecture and genomic predictive ability of apple quantitative traits across environments	2022	303148
https://doi.org/10.1093/g3journal/jkae045	The genetic basis of apple shape and size unraveled by digital phenotyping	2024	303148
https://doi.org/10.1186/s12870-025-06104-w	Evaluation of genomic and phenomic prediction for application in apple breeding	2025	303239
https://doi.org/10.1093/hr/uhae319	Integrative multi-environmental genomic prediction in apple	2025	303239
https://doi.org/10.1111/nph.17960	Tree architecture, light interception and water-use related traits are controlled by different genomic regions in an apple tree core collection	2022	275223
https://doi.org/10.1093/g3journal/jkab420	Combining genetic resources and elite material populations to improve the accuracy of genomic prediction in apple	2022	303239
Axiom_JKI50kMd
https://doi.org/10.1007/s11295-025-01706-9	Assessment of genetic diversity and population structure of Malus sieversii and Malus niedzwetzkyana from Kazakhstan using high-throughput genotyping	2025	27108
Axiom_PearAX58
https://doi.org/10.48130/FruRes-2023-0020	Genetic mapping and haploblock characterization of two novel major dwarfing loci in reciprocal Pyrus rootstock seedling families.	2023	-
WagRhSNP		2015-2025
https://doi.org/10.1038/hortres.2016.52	High-density SNP-based genetic maps for the parents of an outcrossed and a selfed tetraploid garden rose cross; inferred from admixed progeny using the 68k rose SNP array	2016	-
https://doi.org/10.3389/fpls.2015.00249	Using RNA-Seq to assemble a rose transcriptome with more than 13;000 full-length expressed genes and to develop the WagRhSNP 68k Axiom SNP array for rose (Rosa L.)	2015	-
https://doi.org/10.17660/actahortic.2015.1064.20	DEVELOPMENT OF THE WAGRHSNP AXIOM SNP ARRAY BASED ON SEQUENCES FROM TETRAPLOID CUT ROSES AND GARDEN ROSES	2015	-
https://doi.org/10.1371/journal.pone.0287452	GWAS of adventitious root formation in roses identifies a putative phosphoinositide phosphatase (SAC9) for marker-assisted selection	2023	25333
https://doi.org/10.17660/actahortic.2023.1362.22	A novel source of food – garden rose petals	2022	-
https://doi.org/10.17660/actahortic.2019.1232.10	Characterization of Rosa 'Harison's Yellow' clones using SNP markers	2017	24512
https://doi.org/10.17660/actahortic.2019.1232.6	SNP markers linked to sex in dioecious Rosa setigera Michx.	2017	37934
https://doi.org/10.3389/fpls.2018.01730	Mapping a Novel Black Spot Resistance Locus in the Climbing Rose Brite Eyesв„ў (вЂ_x0098_RADbriteвЂ™)	2018	13682
https://doi.org/10.1007/s00122-020-03574-4	Mapping the black spot resistance locus Rdr3 in the shrub rose ‘George Vancouver’ allows for the development of improved diagnostic markers for DNA-informed breeding	2020	8971
https://doi.org/10.1007/s11240-020-01875-6	Genetic analysis of callus formation in a diversity panel of 96 rose genotypes	2020	-
https://doi.org/10.3389/fpls.2022.916231	Rose Rosette Disease Resistance Loci Detected in Two Interconnected Tetraploid Garden Rose Populations	2022	-
https://doi.org/10.1038/s41598-024-75502-1	Genome-wide association study (GWAS) analyses of early anatomical changes in rose adventitious root formation	2024	28359
https://doi.org/10.3390/pathogens12030439	Field Resistance to Rose Rosette Disease as Determined by Multi-Year Evaluations in Tennessee and Delaware	2023	-
https://doi.org/10.3389/fpls.2016.01798	Genome-Wide Association Analysis of the Anthocyanin and Carotenoid Contents of Rose Petals	2016	16040
https://doi.org/10.3389/fpls.2025.1591861	Beyond bloom: validated marker–trait discovery for polyploid roses via GWAS	2025	38863
https://doi.org/10.3389/fpls.2023.1209445	QTL discovery for resistance to black spot and cercospora leaf spot, and defoliation in two interconnected F1 bi-parental tetraploid garden rose populations	2023	-
https://doi.org/10.1002/tpg2.70044	Exploring chromosomal variations in garden roses: Insights from high-density SNP array data and a new tool, Qploidy	2025	-
https://doi.org/10.1007/s00299-017-2170-8	Genetic dissection of adventitious shoot regeneration in roses by employing genome-wide association studies	2017	47
https://doi.org/10.1038/s41477-018-0166-1	A high-quality genome sequence of Rosa chinensis to elucidate ornamental traits	2018	6746
RosBREEDPeach		2015-2021
https://doi.org/10.3389/fpls.2021.644799	Multi-Locus Genome-Wide Association Studies Reveal Fruit Quality Hotspots in Peach Genome	2021	4005
https://doi.org/10.1007/s11295-016-0985-z	QTL mapping and breeding value estimation through pedigree-based analysis of fruit size and weight in four diverse peach breeding programs	2016	2938
https://doi.org/10.1371/journal.pone.0210928	High-quality, genome-wide SNP genotypic data for pedigreed germplasm of the diploid outbreeding species apple, peach, and sweet cherry through a common workflow	2019	5554
https://doi.org/10.1007/s11032-015-0357-7	QTL mapping of pomological traits in peach and related species breeding germplasm	2015	490
RosBREEDCherry		2013-2025
https://doi.org/10.1038/s41438-020-00349-2	Multiple-population QTL mapping of maturity and fruit-quality traits reveals LG4 region as a breeding target in sweet cherry (Prunus avium L.)	2020	-
https://doi.org/10.17660/actahortic.2019.1235.6	Building international partnerships for the collation of historical data to study the environmental stability of genomic predictions in sweet cherry	2017	-
https://doi.org/10.3389/fpls.2022.823250	Detection of Breeding-Relevant Fruit Cracking and Fruit Firmness Quantitative Trait Loci in Sweet Cherry via Pedigree-Based and Genome-Wide Association Approaches	2022	1617
https://doi.org/10.1093/hr/uhaf035	Genetic architecture of cherry leaf spot (Blumeriella jaapii) resistance in sour cherry (Prunus cerasus L.) uncovered by QTL analyses in a biparental population genotyped with the 6 + 9 K SNP array	2025	1310
https://doi.org/10.1016/j.scienta.2021.109900	QTL mapping of phenolic compounds and fruit colour in sweet cherry using a 6+9K SNP array genetic map	2021	1395
https://doi.org/10.1371/journal.pone.0048305	Development and Evaluation of a Genome-Wide 6K SNP Array for Diploid Sweet Cherry and Tetraploid Sour Cherry	2012	144
https://doi.org/10.1007/s11295-018-1236-2	Identification of bloom date QTLs and haplotype analysis in tetraploid sour cherry (Prunus cerasus)	2018	-
https://doi.org/10.1007/s11032-014-0086-3	Cherry leaf spot resistance in cherry (Prunus) is associated with a quantitative trait locus on linkage group 4 inherited from P. canescens	2014	2949
https://doi.org/10.1186/s12870-016-0712-9	Genetic diversity, linkage disequilibrium, population structure and construction of a core collection of Prunus avium L. landraces and bred cultivars	2016	5186
https://doi.org/10.1371/journal.pone.0054743	Construction and Comparative Analyses of Highly Dense Linkage Maps of Two Sweet Cherry Intra-Specific Progenies of Commercial Cultivars	2013	-
https://doi.org/10.1007/s11295-022-01582-7	Elucidation and characterization of QTLs for Russet formation on apple fruit in ‘Honeycrisp’-derived breeding germplasm	2023	2213
https://doi.org/10.1093/hr/uhac042	New insights into flowering date in Prunus: fine mapping of a major QTL in sweet cherry	2022	910
https://doi.org/10.1038/s41438-021-00571-6	Multi-year analyses on three populations reveal the first stable QTLs for tolerance to rain-induced fruit cracking in sweet cherry (Prunus avium L.)	2021	-
https://doi.org/10.3389/fpls.2023.1142974	Genotype-by-environment and QTL-by-environment interactions in sweet cherry (Prunus avium L.) for flowering date	2023	-
https://doi.org/10.1111/nph.12658	Genetic determinism of phenological traits highly affected by climate change in Prunus avium: flowering date dissected into chilling and heat requirements	2014	723
https://doi.org/10.1007/s11295-024-01660-y	Improving fruit size in sweet cherry via association mapping and genomic prediction	2024	-
https://doi.org/10.1038/s41598-019-41484-8	A fruit firmness QTL identified on linkage group 4 in sweet cherry (Prunus avium L.) is associated with domesticated and bred germplasm	2019	724
https://doi.org/10.1007/s11032-020-01165-1	Fruit size and firmness QTL alleles of breeding interest identified in a sweet cherry ‘Ambrunés’ × ‘Sweetheart’ population	2020	895
https://doi.org/10.1007/s11295-018-1252-2	High-density linkage maps constructed in sweet cherry (Prunus avium L.) using cross- and self-pollination populations reveal chromosomal homozygosity in inbred families and non-syntenic regions with the peach genome	2018	4201
Axiom_Fana_SNP		2023-2024
10.55730/1300-011X.3211	Development of a high-density genetic linkage map and identification of quantitativetrait loci (QTLs) associated with Botrytis cinerea resistance in strawberry(Fragaria × ananassa Duch.)	2024	28697
https://doi.org/10.1093/hr/uhad006	QTL analysis for ascorbic acid content in strawberry fruit reveals a complex genetic architecture and association with GDP-L-galactose phosphorylase	2023	22960
https://doi.org/10.1111/ppl.14440	Multi-model GWAS reveals key loci for horticultural traits in reconstructed garden strawberry	2024	20779
Axiom_IStraw35		2018-2026
https://doi.org/10.1007/s00122-018-3263-7	FaRCa1: a major subgenome-specific locus conferring resistance to Colletotrichum acutatum in strawberry	2019	-
https://doi.org/10.1016/j.plantsci.2021.111010	Shape, firmness and fruit quality QTLs shared in two non-related strawberry populations	2021	14595
https://doi.org/10.3835/plantgenome2018.07.0049	Domestication of Temperate and Coastal Hybrids with Distinct Ancestral Gene Selection in Octoploid Strawberry	2018	16492
https://doi.org/10.1038/s41438-021-00502-5	Strawberry sweetness and consumer preference are enhanced by specific volatile compounds	2021	-
https://doi.org/10.1093/g3journal/jkab037	Discovery of three loci increasing resistance to charcoal rot caused by Macrophomina phaseolina in octoploid strawberry	2021	2608
https://doi.org/10.1038/s41438-019-0136-4	Quantitative trait loci controlling Phytophthora cactorum resistance in the cultivated octoploid strawberry (Fragaria × ananassa)	2019	11598
https://doi.org/10.3389/fpls.2021.696229	Chromosome Level Assembly of Homozygous Inbred Line ‘Wongyo 3115’ Facilitates the Construction of a High-Density Linkage Map and Identification of QTLs Associated With Fruit Firmness in Octoploid Strawberry (Fragaria × ananassa)	2021	4936
https://doi.org/10.21273/HORTSCI14807-20	FaRCa1 Confers Moderate Resistance to the Root Necrosis Form of Strawberry Anthracnose Caused by Colletotrichum acutatum	2020	1478
https://doi.org/10.1002/tpg2.70168	Genomic architecture of the resistance to Phytophthora cactorum 2 (RPc2) locus in strawberry (Fragaria × ananassa)	2026	10269
https://doi.org/10.1534/g3.118.200129	Genome-Wide Association Mapping Uncovers Fw1, a Dominant Gene Conferring Resistance to Fusarium Wilt in Strawberry	2018	14408
https://doi.org/10.3389/fgene.2020.596258	Independent Validation of Genomic Prediction in Strawberry Over Multiple Cycles	2021	9908
https://doi.org/10.1038/s41438-020-0337-x	Defining strawberry shape uniformity using 3D imaging and genetic mapping	2020	18790
https://doi.org/10.1093/hr/uhad271	Strawberry soluble solids QTL with inverse effects on yield	2024	5264
https://doi.org/10.1038/s41438-020-00347-4	Major-effect candidate genes identified in cultivated strawberry (Fragaria × ananassa Duch.) for ellagic acid deoxyhexoside and pelargonidin-3-O-malonylglucoside biosynthesis, key polyphenolic compounds	2020	4317
https://doi.org/10.1007/s00122-018-3145-z	FaRCg1: a quantitative trait locus conferring resistance to Colletotrichum crown rot caused by Colletotrichum gloeosporioides in octoploid strawberry	2018	24997
http://dx.doi.org/10.1007/s00122-018-3128-0	Identification of powdery mildew resistance QTL in Fragaria x ananassa	2018	-
https://doi.org/10.1534/g3.119.400597	Disease Resistance Genetics and Genomics in Octoploid Strawberry	2019	-
https://doi.org/10.3389/fgene.2019.01317	The Genetics of Differential Gene Expression Related to Fruit Traits in Strawberry (Fragaria ×ananassa)	2020	-
https://doi.org/10.3389/fpls.2019.00924	Identifying Verticillium dahliae Resistance in Strawberry Through Disease Screening of Multiple Populations and Image Based Phenotyping	2019	22296
https://doi.org/10.3389/fpls.2021.724847	Genomic Informed Breeding Strategies for Strawberry Yield and Fruit Quality Traits	2021	-
https://doi.org/10.3389/fpls.2024.1376061	Genetic loci associated with tissue-specific resistance to powdery mildew in octoploid strawberry (Fragaria × ananassa)	2024	14591
https://doi.org/10.1007/s00122-018-3128-0	Identification of powdery mildew resistance QTL in strawberry (Fragaria × ananassa)	2018	-
Axiom90		2015-2025
https://doi.org/10.1038/s41438-019-0136-4	Quantitative trait loci controlling Phytophthora cactorum resistance in the cultivated octoploid strawberry (Fragaria × ananassa)	2019	11598
https://doi.org/10.1080/15538362.2019.1709116	Development of Subgenome-Specific Markers for FaRXf1 Conferring Resistance to Bacterial Angular Leaf Spot in Allo-Octoploid Strawberry	2020	-
https://doi.org/10.1038/hortres.2016.70	An experimental validation of genomic selection in octoploid strawberry	2017	17479
https://doi.org/10.1038/s41438-020-0308-2	A pentaploid-based linkage map of the ancestral octoploid strawberry Fragaria virginiana reveals instances of sporadic hyper-recombination	2020	6055
https://doi.org/10.1186/s12864-017-3762-y	Discrimination of candidate subgenome-specific loci by linkage map construction with an S1 population of octoploid strawberry (Fragaria × ananassa)	2017	8588
https://doi.org/10.1007/s13580-019-00223-8	Diallelic SNP marker development and genetic linkage map construction in octoploid strawberry (Fragaria × ananassa) through next-generation resequencing and high-resolution melting analysis	2020	8407
https://doi.org/10.1007/s10722-019-00819-0	Using SNP/INDEL diversity patterns to identify a core group of genotypes from FVC11, a superior hybrid family of Fragaria virginiana Miller and F. chiloensis (L.) Miller	2019	29251
https://doi.org/10.1007/s00122-016-2695-1	FaRXf1: a locus conferring resistance to angular leaf spot caused by Xanthomonas fragariae in octoploid strawberry	2016	3622
https://doi.org/10.1038/hortres.2017.62	Clarifying sub-genomic positions of QTLs for flowering habit and fruit quality in U.S. strawberry (Fragaria×ananassa) breeding populations using pedigree-based QTL analysis	2017	10560
https://doi.org/10.1186/s12864-015-1310-1	Development and preliminary evaluation of a 90 K Axiom® SNP array for the allo-octoploid cultivated strawberry Fragaria × ananassa	2015	9186
https://doi.org/10.3389/fgene.2020.596258	Independent Validation of Genomic Prediction in Strawberry Over Multiple Cycles	2021	9908
https://doi.org/10.3389/fpls.2022.869655	High Resolution Quantitative Trait Locus Mapping and Whole Genome Sequencing Enable the Design of an Anthocyanidin Reductase-Specific Homoeo-Allelic Marker for Fruit Colour Improvement in Octoploid Strawberry (Fragaria × ananassa)	2022	9455
https://doi.org/10.3389/fpls.2016.00619	Public Availability of a Genotyped Segregating Population May Foster Marker Assisted Breeding (MAB) and Quantitative Trait Loci (QTL) Discovery: An Example Using Strawberry	2016	6594
https://doi.org/10.1007/s11032-018-0861-7	High-throughput marker assays for FaRPc2-mediated resistance to Phytophthora crown rot in octoploid strawberry	2018	-
https://doi.org/10.1186/s12864-025-11517-w	A haplotype-phased genome characterizes the genomic architecture and causal variants for RXf1 conferring resistance to Xanthomonas fragariae in strawberry (F. × ananassa)	2025	-
https://doi.org/10.1534/g3.117.042119	Pedigree-Based Analysis in a Multiparental Population of Octoploid Strawberry Reveals QTL Alleles Conferring Resistance to Phytophthora cactorum	2017	3799
https://doi.org/10.1007/s12042-017-9185-8	A System for Distinguishing Octoploid Strawberry Cultivars Using High-Throughput SNP Genotyping	2017	414
https://doi.org/10.1093/hr/uhad271	Strawberry soluble solids QTL with inverse effects on yield	2024	5264
http://dx.doi.org/10.1007/s00122-018-3128-0	Identification of powdery mildew resistance QTL in Fragaria x ananassa	2018	-
https://doi.org/10.3389/fpls.2019.00924	Identifying Verticillium dahliae Resistance in Strawberry Through Disease Screening of Multiple Populations and Image Based Phenotyping	2019	22296
https://doi.org/10.3389/fpls.2024.1376061	Genetic loci associated with tissue-specific resistance to powdery mildew in octoploid strawberry (Fragaria × ananassa)	2024	14591
Axiom_M6H60k		2020-2025
https://doi.org/10.1111/tpj.15089	New resources for genetic studies in maize (Zea mays L.): a genome-wide Maize6H-60K single nucleotide polymorphism array and its application	2020	48972
https://doi.org/10.3390/plants14142182,	Genetic Diversity and Construction of Salt-Tolerant Core Germplasm in Maize (Zea mays L.) Based on Phenotypic Traits and SNP Markers,Yongfeng Song	2025	7439
https://doi.org/10.3390/plants14030481,	Genetic Diversity Analysis and GWAS of Plant Height and Ear Height in Maize Inbred Lines from South-East China,Changjin Wang	2025	58445
https://doi.org/10.1016/j.xplc.2022.100331	HTPdb and HTPtools: Exploiting maize haplotype-tag polymorphisms for germplasm resource analyses and genomics-informed breeding	2022	6375
https://doi.org/10.3389/fpls.2023.1202755	Identification of QTLs and their candidate genes for the number of maize tassel branches in F2 from two higher generation sister lines using QTL mapping and RNA-seq analysis	2023	4136
https://doi.org/10.3390/genes16121480	G2H: A Precise Block-Scanning Strategy for Genetic Background Assessment in Maize Backcross Breeding	2025	-
https://doi.org/10.1016/j.csbj.2024.07.004	PidTools: Algorithm and web tools for crop pedigree identification analysis	2024	60512
Axiom Maize (600К)		2016-2025
https://doi.org/10.1016/j.dib.2022.108164	Genetic diversity of European maize landraces: Dataset on the molecular and phenotypic variation of derived doubled-haploid populations	2022	-
https://doi.org/10.1071/cp23288	,Genetic variability of maize (Zea mays) germplasm from Iran: genotyping with a maize 600K SNP array and genome-wide scanning for selection signatures,Sorour Arzhang	2024	-
https://doi.org/10.3390/plants10061239,	Identification of Gene Associated with Sweetness in Corn (Zea mays L.) by Genome-Wide Association Study (GWAS) and Development of a Functional SNP Marker for Predicting Sweet Corn,Vinitchan Ruanjaichon	2021	426858
https://doi.org/10.1016/j.dib.2025.111947	A high-throughput phenotyping dataset for GWAS analysis of maize under combined drought and heat stress	2025	191205
https://doi.org/10.1016/j.molp.2016.06.016	Distant eQTLs and Non-coding Sequences Play Critical Roles in Regulating Gene Expression and Quantitative Trait Variation in Maize	2017	-
https://doi.org/10.1038/s41598-020-65164-0	Denser Markers and Advanced Statistical Method Identified More Genetic Loci Associated with Husk Traits in Maize	2020	502824
https://doi.org/10.1038/s41467-020-18683-3	Discovery of beneficial haplotypes for complex traits in maize landraces	2020	501124
https://doi.org/10.1007/s00122-019-03428-8	European maize landraces made accessible for plant breeding and genome-based studies	2019	499574
https://doi.org/10.1186/s13765-025-00981-3	Kernel type-based entries are efficient to develop a core collection of maize (Zea mays L.)	2025	-
https://doi.org/10.1186/s13059-016-1009-x	A comprehensive study of the genomic differentiation between temperate Dent and Flint maize	2016	547412
https://doi.org/10.1007/s00122-025-04855-6	Rapid cycling genomic selection in maize landraces	2025	-
https://doi.org/10.22034/pgr.2025.2062236.1000	Genomic Selection For Grain Yield in Maize (Zea mays L.) Under Normal and Salinity Stress Conditions	2025	-
https://doi.org/10.3389/fpls.2024.1351466	Genomic prediction within and across maize landrace derived populations using haplotypes	2024	486971
https://doi.org/10.3390/agronomy12102289	Genome-Wide Association Study (GWAS) Reveals an SNP Associated with Waxy Trait and Development of a Functional Marker for Predicting Waxy Maize (Zea mays L. var. ceratina)	2022	155768
https://doi.org/10.1371/journal.pgen.1008241	Disentangling group specific QTL allele effects from genetic background epistasis using admixed individuals in GWAS: An application to maize flowering	2020	482013
https://doi.org/10.1016/j.jia.2023.10.040	Genome wide association analysis reveals multiple QTLs controlling root development in maize	2025	465112
https://doi.org/10.1186/s12870-019-1926-4	Genotyping-by-sequencing and SNP-arrays are complementary for detecting quantitative trait loci by tagging different haplotypes in association studies	2019	-
https://doi.org/10.1038/s41598-025-94833-1	The combined effect of decreased stomatal density and aperture increases water use efficiency in maize	2025	-
https://doi.org/10.1038/s41467-022-30872-w	Physiological adaptive traits are a potential allele reservoir for maize genetic progress under challenging conditions	2022	465621
Axiom TaNG1.1
https://doi.org/10.1111/pbi.14341	Development of a next generation SNP genotyping array for wheat	2024	12490
Axiom Wheat HD (Bristol)
https://doi.org/10.1111/pbi.12485	High-density SNP genotyping array for hexaploid wheat and its secondary and tertiary gene pool	2016	546299
https://doi.org/10.3835/plantgenome2017.07.0061	Genome Targeted Introgression of Resistance to African Stem Rust from <i>Aegilops sharonensis</i> into Bread Wheat	2017	-
Wheat-Barley40K		2021-2025
https://doi.org/10.3389/fpls.2021.756877	Novel Design of Imputation-Enabled SNP Arrays for Breeding and Research Applications Supporting Multi-Species Hybridization	2021	34481
https://doi.org/10.1111/pbr.13021	Molecular mapping of all-stage stripe rust resistance in Indian wheat (Triticum aestivum) cultivar ‘VL404’	2022	-
https://doi.org/10.1016/j.cj.2022.01.005	Wheat genotypes tolerant to heat at seedling stage tend to be also tolerant at adult stage: The possibility of early selection for heat tolerance breeding	2022	-
https://doi.org/10.1002/csc2.70088	Exploiting barley landraces to reintroduce lost genetic diversity: Resistance to net form net blotch	2025	14261
https://doi.org/10.1007/s00122-024-04612-1	Characterizing stay-green in barley across diverse environments: unveiling novel haplotypes	2024	12561
https://doi.org/10.1093/jxb/eraf268	Phenotyping the hidden half: combining UAV phenotyping and machine learning to predict barley root traits in the field	2025	12561
https://doi.org/10.1016/j.molp.2022.06.012	Speed vernalization to accelerate generation advance in winter cereal crops	2022	9221
https://doi.org/10.1007/s00122-025-05023-6	Prediction of Australian wheat genotype by environment interactions and mega-environments	2025	-
https://doi.org/10.3389/fpls.2024.1337388	Optimising desired gain indices to maximise selection response	2024	-
90K iSelect		2014-2025
https://doi.org/10.1007/s00122-016-2763-6	The use of SNP hybridisation arrays and cytogenetics to characterise deletions of chromosome 4B in hexaploid wheat (Triticum aestivum L.)	2016	-
https://doi.org/10.3390/plants12223864	Genome-Wide Association Study Reveals Novel Powdery Mildew Resistance Loci in Bread Wheat	2023	26814
https://doi.org/10.3390/genes13040565	Genomic Predictions for Common Bunt, FHB, Stripe Rust, Leaf Rust, and Leaf Spotting Resistance in Spring Wheat	2022	10101
https://doi.org/10.1007/s00122-021-03982-0	Genome-based prediction of agronomic traits in spring wheat under conventional and organic management systems	2022	36626
https://doi.org/10.1007/s00122-020-03640-x	Genome-wide association analysis of stem water-soluble carbohydrate content in bread wheat	2020	-
https://doi.org/10.1371/journal.pone.0177905	Identification and evaluation of resistance to powdery mildew and yellow rust in a wheat mapping population	2017	-
https://doi.org/10.1007/s00122-018-3122-6	Genome-wide linkage mapping of yield-related traits in three Chinese bread wheat populations using high-density SNP markers	2018	7788
https://doi.org/10.1007/s00122-018-3058-x	Mapping and validation of a new QTL for adult-plant resistance to powdery mildew in Chinese elite bread wheat line Zhou8425B	2018	5636
https://doi.org/10.1186/s12870-015-0628-9	Association mapping of North American spring wheat breeding germplasm reveals loci conferring resistance to Ug99 and other African stem rust races	2015	23976
https://doi.org/10.3390/genes11060699	Identification of QTLs for Resistance to Fusarium Head Blight Using a Doubled Haploid Populat	2020	2011
https://doi.org/10.3389/fpls.2020.00042	Suitability of Single-Nucleotide Polymorphism Arrays Versus Genotyping-By-Sequencing for Genebank Genomics in Wheat	2020	12490
https://doi.org/10.1111/pbi.12183	Characterization of polyploid wheat genomic diversity using a high-density 90 000 single nucleotide polymorphism array	2014	46977
https://doi.org/10.1007/s11032-014-0176-2	Ultra-dense genetic map of durum wheatВ Г—В wild emmer wheat developed using the 90K iSelect SNP genotyping assay	2014	26385
https://doi.org/10.3389/fpls.2020.583738	Identification of New Leaf Rust Resistance Loci in Wheat and Wild Relatives by Array-Based SNP Genotyping and Association Genetics	2020	9570
https://doi.org/10.1534/g3.118.200664	Genotype Imputation in Winter Wheat Using First-Generation Haplotype Map SNPs Improves Genome-Wide Association Mapping and Genomic Prediction of Traits	2019	-
https://doi.org/10.2135/cropsci2018.05.0349	Developing KASP Markers on a Major Stripe Rust Resistance QTL in a Popular Wheat TAM 111 Using 90K Array and GenotypingвЂђbyвЂђSequencing SNPs	2019	6343
https://doi.org/10.1007/s00122-023-04438-3	Identification of KASP markers and candidate genes for drought tolerance in wheat using 90K SNP array genotyping of near-isogenic lines targeting a 4BS quantitative trait locus	2023	81587
https://doi.org/10.1111/pbi.12690	GenomeвЂђwide association study for 13 agronomic traits reveals distribution of superior alleles in bread wheat from the Yellow and Huai Valley of China	2017	20689
https://doi.org/10.3389/fpls.2015.01099	Genome-Wide Linkage Mapping of QTL for Yield Components, Plant Height and Yield-Related Physiological Traits in the Chinese Wheat Cross Zhou 8425B/Chinese Spring	2015	-
https://doi.org/10.3389/fpls.2015.00644	Analysis of main effect QTL for thousand grain weight in European winter wheat (Triticum aestivum L.) by genome-wide association mapping	2015	7761
https://doi.org/10.3389/fpls.2018.01584	A Genome-Wide Association Study of Wheat Spike Related Traits in China	2018	13154
https://doi.org/10.3389/fpls.2017.01389	A High-Density Consensus Map of Common Wheat Integrating Four Mapping Populations Scanned by the 90K SNP Array	2017	22736
https://doi.org/10.1186/s12870-019-2177-0	Genome-wide association mapping revealed syntenic loci QFhb-4AL and QFhb-5DL for Fusarium head blight resistance in common wheat (Triticum aestivum L.)	2020	23556
https://doi.org/10.1371/journal.pone.0113287	Whole Genome Association Mapping of Plant Height in Winter Wheat (Triticum aestivum L.)	2014	7769
https://doi.org/10.3389/fpls.2014.00217	Genetic architecture of main effect QTL for heading date in European winter wheat	2014	7934
https://doi.org/10.1094/phyto-08-16-0294-r	Molecular Mapping of Stem Rust Resistance Loci Effective Against the Ug99 Race Group of the Stem Rust Pathogen and Validation of a Single Nucleotide Polymorphism Marker Linked to Stem Rust Resistance Gene <i>Sr28</i>	2017	-
https://doi.org/10.3389/fpls.2015.00743	Genome-wide association for grain yield under rainfed conditions in historical wheat cultivars from Pakistan	2015	14960
https://doi.org/10.1371/journal.pone.0148671	Genome Wide Association Study of Seedling and Adult Plant Leaf Rust Resistance in Elite Spring Wheat Breeding Lines	2016	7769
https://doi.org/10.1111/pce.12898	Allelic variations and differential expressions detected at quantitative trait loci for salt stress tolerance in wheat	2018	-
https://doi.org/10.3389/fpls.2019.01787	Fine Mapping of Lr49 Using 90K SNP Chip Array and Flow-Sorted Chromosome Sequencing in Wheat	2020	-
https://doi.org/10.1371/journal.pone.0170941	Single Marker and Haplotype-Based Association Analysis of Semolina and Pasta Colour in Elite Durum Wheat Breeding Lines Using a High-Density Consensus Map	2017	12234
https://doi.org/10.1094/pdis-06-18-1055-re	Molecular Mapping of Stripe Rust Resistance Gene Yr81 in a Common Wheat Landrace Aus27430	2019	-
https://doi.org/10.3835/plantgenome2015.09.0081	Dissection of Genetic Factors underlying Wheat Kernel Shape and Size in an Elite Г— Nonadapted Cross using a High Density SNP Linkage Map	2016	10172
https://doi.org/10.1111/nph.14367	Phenotypic and genomeвЂђwide association analysis of spike ethylene in diverse wheat genotypes under heat stress	2017	-
https://doi.org/10.3389/fpls.2018.01313	Identifying Candidate Genes for Enhancing Grain Zn Concentration in Wheat	2018	28710
https://doi.org/10.1371/journal.pone.0158052	QTL Characterization of Fusarium Head Blight Resistance in CIMMYT Bread Wheat Line Soru#1	2016	-
https://doi.org/10.3390/ijms18061329	Development of a High-Density SNP-Based Linkage Map and Detection of QTL for ОІ-Glucans, Protein Content, Grain Yield per Spike and Heading Time in Durum Wheat	2017	5444
https://doi.org/10.3389/fpls.2018.01272	Genome-Wide Association Mapping of Seedling Heat Tolerance in Winter Wheat	2018	21555
https://doi.org/10.3389/fpls.2020.01316	Development and Characterization of Near-Isogenic Lines Revealing Candidate Genes for a Major 7AL QTL Responsible for Heat Tolerance in Wheat	2020	-
https://doi.org/10.3389/fpls.2020.01040	Comparison Between Core Set Selection Methods Using Different Illumina Marker Platforms: A Case Study of Assessment of Diversity in Wheat	2020	7672
https://doi.org/10.1038/s41598-022-08706-y	Genome wide association study of frost tolerance in wheat	2022	17566
https://doi.org/10.1371/journal.pone.0192261	High-density genetic mapping of a major QTL for resistance to multiple races of loose smut in a tetraploid wheat cross	2018	12952
https://doi.org/10.1371/journal.pone.0145462	Genome-Wide Linkage Mapping of QTL for Adult-Plant Resistance to Stripe Rust in a Chinese Wheat Population Linmai 2 Г— Zhong 892	2015	-
https://doi.org/10.3389/fpls.2017.01797	Genome-Wide Association Study of Calcium Accumulation in Grains of European Wheat Cultivars	2017	-
https://doi.org/10.1371/journal.pone.0204362	High density genetic mapping of Fusarium head blight resistance QTL in tetraploid wheat	2018	46977
https://doi.org/10.3389/fpls.2020.00206	Genome-Wide Association Analysis of Fusarium Head Blight Resistance in Chinese Elite Wheat Lines	2020	-
https://doi.org/10.1094/phyto-02-17-0073-r	Genome-Wide Association Mapping of Fusarium Head Blight Resistance in Spring Wheat Lines Developed in the Pacific Northwest and CIMMYT	2017	11523
https://doi.org/10.1111/pbi.13126	Genome-wide association study of six quality traits reveals the association of the TaRPP13L1 gene with flour colour in Chinese bread wheat	2019	-
https://doi.org/10.3389/fpls.2018.00271	Genetic Dissection of End-Use Quality Traits in Adapted Soft White Winter Wheat	2018	15229
https://doi.org/10.1534/g3.120.401165	Improving Prediction Accuracy Using Multi-allelic Haplotype Prediction and Training Population Optimization in Wheat	2020	14086
https://doi.org/10.3390/agriculture10090392	Genome-Wide Association Mapping through 90K SNP Array for Quality and Yield Attributes in Bread Wheat against Water-Deficit Conditions	2020	35320
https://doi.org/10.1080/07060661.2021.1979657	Genetics of stripe rust resistance in a common wheat landrace Aus27492 and its transfer to modern wheat cultivars	2021	-
https://doi.org/10.1371/journal.pone.0197317	Characterization and mapping of leaf rust resistance in four durum wheat cultivars	2018	-
https://doi.org/10.3389/fpls.2018.01728	Genome-Wide Association Studies Reveal Genomic Regions Associated With the Response of Wheat (Triticum aestivum L.) to Mycorrhizae Under Drought Stress Conditions	2018	15511
https://doi.org/10.1038/s41598-020-64993-3	Identification of candidate chromosome region of Sbwm1 for Soil-borne wheat mosaic virus resistance in wheat	2020	21600
https://doi.org/10.3390/foods12071399	Nutritional Genomic Approach for Improving Grain Protein Content in Wheat	2023	17093
https://doi.org/10.3389/fpls.2022.842191	Genomic Regions, Molecular Markers, and Flanking Genes of Metribuzin Tolerance in Wheat (Triticum aestivum L.)	2022	46287
https://doi.org/10.3389/fpls.2020.569905	The Global Durum Wheat Panel (GDP): An International Platform to Identify and Exchange Beneficial Alleles	2020	16663
https://doi.org/10.1371/journal.pone.0187744	Genetic and physical mapping of anther extrusion in elite European winter wheat	2017	27197
https://doi.org/10.1371/journal.pone.0160623	QTLs Associated with Agronomic Traits in the Cutler Г— AC Barrie Spring Wheat Mapping Population Using Single Nucleotide Polymorphic Markers	2016	1809
https://doi.org/10.1017/s1479262115000325	Phylogenetic analysis of wheat cultivars in Kazakhstan based on the wheat 90В K single nucleotide polymorphism array	2017	3541
https://doi.org/10.21475/ajcs.18.12.06.pne1305	Interactions among genes Sr2/Yr30, Lr34/Yr18/Sr57 and Lr68 confer enhanced adult plant resistance to rust diseases in common wheat (Triticum aestivum L.) line вЂ_x0098_ArulaвЂ™	2018	2634
https://doi.org/10.3390/genes13060964	Discovery of the New Leaf Rust Resistance Gene Lr82 in Wheat: Molecular Mapping and Marker Development	2022	-
https://doi.org/10.1094/phyto-12-18-0484-r	Genome-Wide Association Mapping of Resistance to Fusarium Head Blight Spread and Deoxynivalenol Accumulation in Chinese Elite Wheat Germplasm	2019	11461
https://doi.org/10.1007/s00122-021-03769-3	Genome-wide association mapping of leaf rust and stripe rust resistance in wheat accessions using the 90K SNP array	2021	-
https://doi.org/10.3389/fpls.2016.02063	A High Resolution Radiation Hybrid Map of Wheat Chromosome 4A	2017	2308
https://doi.org/10.3389/fpls.2023.1145371	Genetic architecture of rust resistance in a wheat (Triticum turgidum) diversity panel	2023	6412
https://doi.org/10.3389/fpls.2018.00141	Genome-Wide Association Mapping for Tolerance to Preharvest Sprouting and Low Falling Numbers in Wheat	2018	15229
https://doi.org/10.1002/csc2.20098	Comparison of arrayвЂђ and sequencingвЂђbased markers for genomeвЂђwide association mapping and genomic prediction in spring wheat	2020	2965
https://doi.org/10.1007/s00438-024-02104-x	Genome-wide association study of drought tolerance in wheat (Triticum aestivum L.) identifies SNP markers and candidate genes	2024	36586
https://doi.org/10.3389/fpls.2019.01337	Genetic Dissection of Snow Mold Tolerance in US Pacific Northwest Winter Wheat Through Genome-Wide Association Study and Genomic Selection	2019	15229
https://doi.org/10.1371/journal.pone.0237293	Genome wide identification of QTL associated with yield and yield components in two popular wheat cultivars TAM 111 and TAM 112	2020	5948
https://doi.org/10.1094/phyto-12-17-0392-r	Molecular Mapping of Fusarium Head Blight Resistance in the Spring Wheat Line ND2710	2018	7413
https://doi.org/10.1371/journal.pone.0230855	Mapping quantitative trait loci associated with leaf rust resistance in five spring wheat populations using single nucleotide polymorphism markers	2020	36715
https://doi.org/10.1186/s12864-019-6249-1	Genome wide association study reveals novel QTL for barley yellow dwarf virus resistance in wheat	2019	4560
https://doi.org/10.3389/fpls.2020.00170	High Density Mapping of Quantitative Trait Loci Conferring Gluten Strength in Canadian Durum Wheat	2020	1212
https://doi.org/10.2135/cropsci2016.06.0459	Mapping QTLs Controlling Agronomic Traits in the ‘Attila’ × ‘CDC Go’ Spring Wheat Population under Organic Management using 90K SNP Array	2017	1203
https://doi.org/10.1371/journal.pone.0194698	Genome-wide association mapping for eyespot disease in US Pacific Northwest winter wheat	2018	28779
https://doi.org/10.1007/s00122-019-03398-x	Genome-wide association study of pre-harvest sprouting tolerance using a 90K SNP array in common wheat (Triticum aestivum L.)	2019	44011
https://doi.org/10.3389/fgene.2022.1008024	Genome-wide association mapping of bread wheat genotypes using yield and grain morphology-related traits under different environments	2023	33212
https://doi.org/10.3389/fpls.2020.00070	Genome-Wide Association Study and QTL Meta-Analysis Identified Novel Genomic Loci Controlling Potassium Use Efficiency and Agronomic Traits in Bread Wheat	2020	20853
https://doi.org/10.3389/fpls.2023.1134132	High-density genetic mapping of Fusarium head blight resistance and agronomic traits in spring wheat	2023	6806
https://doi.org/10.3390/plants10020312	Candidate Genes and Quantitative Trait Loci for Grain Yield and Seed Size in Durum Wheat	2021	5134
https://doi.org/10.1016/S2095-3119(17)61846-X	Molecular mapping of YrTZ2, a stripe rust resistance gene in wild emmer accession TZ-2 and its comparative analyses with Aegilops tauschii	2018	250
https://doi.org/10.1111/pbr.13010	Genomic dissection reveals QTLs for grain biomass and correlated traits under drought stress in Ethiopian durum wheat (<i>Triticum turgidum ssp</i>.<i>durum</i>)	2022	11919
https://doi.org/10.1534/g3.119.400050	Deciphering the Genetics of Major End-Use Quality Traits in Wheat	2019	7963
https://doi.org/10.3390/ijms21020478	Genome-Wide Mapping of Quantitative Trait Loci Conferring All-Stage and High-Temperature Adult-Plant Resistance to Stripe Rust in Spring Wheat Landrace PI 181410	2020	-
https://doi.org/10.3389/fpls.2018.01589	Haplotype Loci Under Selection in Canadian Durum Wheat Germplasm Over 60 Years of Breeding: Association With Grain Yield, Quality Traits, Protein Loss, and Plant Height	2018	14324
https://doi.org/10.1002/csc2.20741	QTL mapping for adult plant field resistance to stripe rust in the AAC Cameron/P2711 spring wheat population	2022	8915
https://doi.org/10.1002/tpg2.20196	Population structure and genetic diversity of U.S. wheat varieties	2022	24033
https://doi.org/10.3389/fpls.2022.918559	The Pm5e Gene Has No Negative Effect on Wheat Agronomic Performance: Evidence From Newly Established Near-Isogenic Lines	2022	14315
https://doi.org/10.1002/csc2.20739	GenomeвЂђwide association mapping of agronomic traits and grain characteristics in spring wheat under conventional and organic management systems	2022	23342
https://doi.org/10.3390/plants11212905	Identification of Disease Resistance Parents and Genome-Wide Association Mapping of Resistance in Spring Wheat	2022	23342
https://doi.org/10.21203/rs.3.rs-244194/v1	GWAS identifies a wheat orthologue of the rice D11 gene as an important contributor to grain size in an international collection of hexaploid wheat	2021	73784
https://doi.org/10.1186/s12870-014-0250-2	A major quantitative trait locus conferring adult plant partial resistance to crown rust in oat	2014	1684
https://doi.org/10.1016/j.cpb.2020.100175	Genetic dissection of Ni toxicity in a spring wheat diversity panel by using 90вЂЇK SNP array	2020	14960
https://doi.org/10.3835/plantgenome2018.05.0029	GenomeвЂђwide Association Mapping and Prediction of Adult Stage <i>Septoria tritici</i> Blotch Infection in European Winter Wheat via HighвЂђDensity Marker Arrays	2019	39908
https://doi.org/10.1111/pbr.13007	Development of single nucleotide polymorphismвЂђbased functional molecular markers from the <i>Lr22a</i> gene sequence in wheat (<scp><i>Triticum aestivum</i></scp>)	2022	-
https://doi.org/10.1080/07060661.2021.1968036	High density genetic mapping of stripe rust resistance in a вЂ_x0098_StrongfieldвЂ™ / вЂ_x0098_BlackbirdвЂ™ durum wheat population	2021	11681
https://doi.org/10.3390/agronomy13112784	Genome-Wide Association Study for Yield and Yield-Related Traits in Chinese Spring Wheat	2023	47362
https://doi.org/10.21203/rs.3.rs-34145/v3	Candidate Genes and Stable QTL for Grain Yield and Seed Size in Durum Wheat	2021	5134
https://doi.org/10.1080/07060661.2021.1982011	Mapping quantitative trait loci associated with stripe rust resistance from the Canadian wheat cultivar вЂ_x0098_AAC InnovaвЂ™	2021	-
https://doi.org/10.3389/fpls.2017.01798	A High-Density Genetic Map of Wild Emmer Wheat from the Karaca DaДџ Region Provides New Evidence on the Structure and Evolution of Wheat Chromosomes	2017	2650
https://doi.org/10.1002/tpg2.20099	The effects of crop attributes, selection, and recombination on Canadian bread wheat molecular variation	2021	23814
https://doi.org/10.3390/ijms21165649	Appraising the Genetic Architecture of Kernel Traits in Hexaploid Wheat Using GWAS	2020	22905
https://doi.org/10.3389/fpls.2024.1343148	The genetics of Ug99 stem rust resistance in spring wheat variety вЂ_x0098_LinkertвЂ_x0098_	2024	1088
https://doi.org/10.1007/s00122-021-03806-1	QTL mapping for grain yield and three yield components in a population derived from two high-yielding spring wheat cultivars	2021	14236
https://doi.org/10.1094/phyto-04-17-0153-r	Combining Single Nucleotide Polymorphism Genotyping Array with Bulked Segregant Analysis to Map a Gene Controlling Adult Plant Resistance to Stripe Rust in Wheat Line 03031-1-5 H62	2018	376
https://doi.org/10.2135/cropsci2015.01.0043	Characterization of Two AdultвЂђPlant Stripe Rust Resistance Genes on Chromosomes 3BS and 4BL in Soft Red Winter Wheat	2016	1671
https://doi.org/10.3389/fpls.2019.01247	Mapping of Genetic Loci Conferring Resistance to Leaf Rust From Three Globally Resistant Durum Wheat Sources	2019	-
https://doi.org/10.1002/tpg2.20061	A novel adult plant leaf rust resistance gene Lr2K38 mapped on wheat chromosome 1AL	2020	7667
https://doi.org/10.3389/fpls.2023.1130768	Genetic mapping of leaf rust (Puccinia triticina Eriks) resistance genes in six Canadian spring wheat cultivars	2023	9881
https://doi.org/10.3198/jpr2018.06.0040crmp	Registration of the FinchвЂђEltan Winter Wheat Recombinant Inbred Line Mapping Population	2019	-
https://doi.org/10.3390/agriculture14030347	An Optimal Model to Improve Genomic Prediction for Protein Content and Test Weight in a Diverse Spring Wheat Panel	2024	-
https://doi.org/10.3389/fpls.2022.812002	Identification and Validation of a Major Quantitative Trait Locus for Adult Plant Resistance Against Leaf Rust From the Chinese Wheat Landrace Bai Qimai	2022	2397
https://doi.org/10.3390/agronomy9010018	Characterization of Chromosomal Rearrangement in New WheatвЂ”Thinopyrum intermedium Addition Lines Carrying ThinopyrumвЂ”Specific Grain Hardness Genes	2019	7470
https://doi.org/10.1002/tpg2.20215	Adult plant leaf rust resistance QTL derived from wheat line CI13227 maps to chromosomes 2AL, 4BS, and 7AL	2022	2384
https://doi.org/10.3389/fpls.2024.1421924	Genome-wide association study identifies loci and candidate genes for RVA parameters in wheat (Triticum aestivum L.)	2024	22068
https://doi.org/10.1094/phyto-09-16-0347-r	Quantitative Trait Loci for Slow-Rusting Resistance to Leaf Rust in Doubled-Haploid Wheat Population CI13227 Г— Lakin	2017	5570
https://doi.org/10.3390/ijms26115072	QTL Mapping and Developing KASP Markers for High-Temperature Adult-Plant Resistance to Stripe Rust in Argentinian Spring Wheat William Som (PI 184597)	2025	-
https://doi.org/10.3389/fpls.2021.727077	Construction of Consensus Genetic Map With Applications in Gene Mapping of Wheat (Triticum aestivum L.) Using 90K SNP Array	2021	25667
https://doi.org/10.3389/fpls.2022.840614	High Resolution Genome Wide Association Studies Reveal Rich Genetic Architectures of Grain Zinc and Iron in Common Wheat (Triticum aestivum L.)	2022	13346
https://doi.org/10.3390/ijms241310492	Physical Mapping of QTLs for Root Traits in a Population of Recombinant Inbred Lines of Hexaploid Wheat	2023	14047
https://doi.org/10.3389/fpls.2023.1166282	Multi-locus genome-wide association study of fusarium head blight in relation to days to anthesis and plant height in a spring wheat association panel	2023	-
https://doi.org/10.3724/sp.j.1006.2022.11055	Molecular mapping and validation of quantitative trait loci for spike-related traits and plant height in wheat	2022	-
https://doi.org/10.1007/s13353-019-00533-8	Genome-wide association analysis of stripe rust resistance loci in wheat accessions from southwestern China	2020	-
https://doi.org/10.1371/journal.pone.0188662	Genome-wide association study for grain yield and related traits in elite wheat varieties and advanced lines using SNP markers	2017	15430
https://doi.org/10.1094/pdis-10-19-2116-re	Genome-Wide Association Mapping of Adult-Plant Resistance to Stripe Rust in Common Wheat (<i>Triticum aestivum</i>)	2020	-
https://doi.org/10.1371/journal.pone.0211730	Genome-wide association mapping of grain yield in a diverse collection of spring wheat (Triticum aestivum L.) evaluated in southern Australia	2019	24038
https://doi.org/10.1094/phyto-05-19-0159-r	Genetic Characterization of Leaf and Stripe Rust Resistance in the Brazilian Wheat Cultivar Toropi	2019	9808
https://doi.org/10.1094/phyto-06-18-0184-r	A Backcross Line of Thatcher Wheat with Adult Plant Leaf Rust Resistance Derived from Duster Wheat has <i>Lr46</i> and <i>Lr77</i>	2019	-
https://doi.org/10.1007/s00122-019-03410-4	Dissecting genetic loci affecting grain morphological traits to improve grain weight via nested association mapping	2019	14643
https://doi.org/10.3390/agronomy8050060	Genome-Wide Linkage Mapping of Quantitative Trait Loci for Late-Season Physiological and Agronomic Traits in Spring Wheat under Irrigated Conditions	2018	-
https://doi.org/10.1007/s10681-024-03430-2	A major falling number locus on chromosome 4B governs resistance to pre-harvest sprouting in bread wheat line Soru#1	2024	-
https://doi.org/10.1371/journal.pone.0171528	QTLs associated with agronomic traits in the Attila Г— CDC Go spring wheat population evaluated under conventional management	2017	5667
https://doi.org/10.1186/s12870-021-02925-7	Genome-wide association study reveals the genetic basis of yield- and quality-related traits in wheat	2021	11140
https://doi.org/10.1155/2016/3602986	Genetic Contribution of Ningmai 9 Wheat to Its Derivatives Evaluated by Using SNP Markers	2016	-
RiceLD		2018-2021
10.21082/jbio.v14n2.2018.p75-84	Mapping of Resistance Genes to Brown Planthopper in Untup Rajab, an Indonesian Local Rice Variety	2018	1046
https://doi.org/10.56899/150.03.07	Genome-wide Association Mapping for the Identification of SNPs Controlling Lateral Root Plasticity in Selected Rice Germplasms of the Philippines	2021	885
https://doi.org/10.1080/1343943X.2020.1766363	Genetic mechanism of heat stress tolerance at anthesis among three different rice varieties with different fertilities under heat stress	2020	1011
Axiom Rye
https://doi.org/10.1111/tpj.13436	Towards a whole-genome sequence for rye (Secale cereale L.)	2017	-
Barley50K Consortium Array		2017-2025
https://doi.org/10.1186/s12870-017-1198-9	Identification of 50 K Illumina-chip SNPs associated with resistance to spot blotch in barley	2017	27319
https://doi.org/10.3390/biom13060909	Genetic Dissection of Spike Productivity Traits in the Siberian Collection of Spring Barley	2023	27319
https://doi.org/10.3389/fpls.2017.01792	Development and Evaluation of a Barley 50k iSelect SNP Array	2017	43461
https://doi.org/10.1007/s10681-024-03374-7	Multi-model genome-wide association study on key organic naked barley agronomic, phenological, diseases, and grain quality traits	2024	-
https://doi.org/10.3389/fpls.2022.926277	Multi-environment genome -wide association mapping of culm morphology traits in barley	2022	36020
https://doi.org/10.3389/fpls.2023.1125672	Genome-wide association study in two-row spring barley landraces identifies QTL associated with plantlets root system architecture traits in well-watered and osmotic stress conditions	2023	32866
https://doi.org/10.1186/s12870-025-06588-6	Identification of QTLs associated with grain yield-related traits of spring barley	2025	31834
https://doi.org/10.3389/fpls.2024.1268847	Unlocking the genetic diversity and population structure of the newly introduced two-row spring European HerItage Barley collecTion (ExHIBiT)	2024	24876
https://doi.org/10.3389/fpls.2019.00640	High Resolution Mapping of RphMBR1012 Conferring Resistance to Puccinia hordei in Barley (Hordeum vulgare L.)	2019	14616
https://doi.org/10.1186/s12864-022-08410-1	High-throughput sequencing data revealed genotype-specific changes evoked by heat stress in crown tissue of barley sdw1 near-isogenic lines	2022	-
https://doi.org/10.3389/fpls.2023.1329188	Integrated GWAS and transcriptomic analysis reveal the candidate salt-responding genes regulating Na+/K+ balance in barley (Hordeum vulgare L.)	2023	25342
https://doi.org/10.3389/fpls.2021.706560	An Induced Mutation in HvRECQL4 Increases the Overall Recombination and Restores Fertility in a Barley HvMLH3 Mutant Background	2021	-
https://doi.org/10.1186/s12864-022-08337-7	Improvement of prediction ability by integrating multi-omic datasets in barley	2022	-
https://doi.org/10.1186/s12870-023-04292-x	QTL mapping of shoot and seed traits impacted by Drought in Barley using a recombinant inbred line Population	2023	10644
https://doi.org/10.1111/ppa.13896	Genome-wide association study of adult plant resistance to spot blotch in an elite Canadian two-row barley germplasm collection	2024	-
https://doi.org/10.3390/agriculture12111829	Genome-Wide Association Study of Leaf Rust Resistance at Seedling and Adult Plant Stages in a Global Barley Panel	2022	36793
https://doi.org/10.1371/journal.pone.0260422	The genetic diversity of Ethiopian barley genotypes in relation to their geographical origin	2022	10644
https://doi.org/10.3390/genes11121512	You Had Me at “MAGIC”!: Four Barley MAGIC Populations Reveal Novel Resistance QTL for Powdery Mildew	2020	-
https://doi.org/10.3390/ijms25126296	QTL Analysis of β-Glucan Content and Other Grain Traits in a Recombinant Population of Spring Barley	2024	-
https://doi.org/10.1038/s41598-024-53149-2	Genome wide association study of seedling and adult plant leaf rust resistance in two subsets of barley genetic resources	2024	32686
https://doi.org/10.3389/fpls.2021.711654	Genome-Wide Association Study of Waterlogging Tolerance in Barley (Hordeum vulgare L.) Under Controlled Field Conditions	2021	35926
https://doi.org/10.1094/PHYTO-07-24-0231-R	Quantitative Trait Loci Analysis of a Novel Source of Barley Seedling Resistance Effective Against the Virulent North American Stem Rust Pathogen	2025	-
https://doi.org/10.3389/fpls.2021.745070	Downregulation of Barley Regulator of Telomere Elongation Helicase 1 Alters the Distribution of Meiotic Crossovers	2021	-
https://doi.org/10.1186/s12870-025-07549-9	Genome-wide association study of Ethiopian barley germplasm reveals putative genomic loci underlying root system architectural traits at seedling stage	2025	10644
https://doi.org/10.3390/agriculture10110505	The In-Silico Development of DNA Markers for Breeding of Spring Barley Varieties That Are Resistant to Spot Blotch in Russia	2020	-
https://doi.org/10.1007/s10722-020-01063-7	Genetic and Agro-morphological diversity in global barley (Hordeum vulgare L.) collection at ICARDA	2021	36793
https://doi.org/10.1186/s12864-019-6174-3	Transcriptomic and presence/absence variation in the barley genome assessed from multi-tissue mRNA sequencing and their power to predict phenotypic traits	2019	-
https://doi.org/10.1002/csc2.21431	Association mapping of drought stress response for yield and quality traits in barley	2025	20700
https://doi.org/10.1111/pbr.12792	Genome-wide association studies in a barley (Hordeum vulgare) diversity set reveal a limited number of loci for resistance to spot blotch (Bipolaris sorokiniana)	2020	33818
https://doi.org/10.3390/agronomy14071478	Novel QTL Hotspots for Barley Flowering Time, Plant Architecture, and Grain Yield	2024	26529
https://doi.org/10.3389/fpls.2019.00434	Harnessing Novel Diversity From Landraces to Improve an Elite Barley Variety	2019	12893
https://doi.org/10.1371/journal.pone.0279737	Genetic diversity and population structure of barley landraces from Southern EthiopiaвЂ™s Gumer district: Utilization for breeding and conservation	2023	20367
https://doi.org/10.3390/plants10010010	Genomic Dissection of Peduncle Morphology in Barley through Nested Association Mapping	2020	-
https://doi.org/10.1094/phyto-10-22-0402-sa	Genome-Wide Association Mapping of Bacterial Leaf Streak Resistance in Two Elite Barley Breeding Panels	2023	-
https://doi.org/10.1007/s11032-021-01270-9	Delineating the elusive BaMMV resistance gene rym15 in barley by medium-resolution mapping	2021	-
https://doi.org/10.30901/2227-8834-2025-4-182-194	Genome-wide association study for identification of SNP markers associated with barley spike productivity (Hordeum vulgare L.)	2025	-
https://doi.org/10.3389/fpls.2022.1034322	CGIAR Barley Breeding Toolbox: A diversity panel to facilitate breeding and genomic research in the developing world	2022	40342
https://doi.org/10.1016/j.gene.2024.148799	Characterization of a near isogenic barley line with high grain ОІ-amylase activity reveals a separation in the tight co-regulation of B-hordeins (Hor2) with endosperm-specific ОІ-amylase (Bmy1)	2024	-
https://doi.org/10.1002/plr2.20337	Registration of Golden Promise/Otis barley recombinant inbred line mapping population	2024	-
https://doi.org/10.1007/s00122-020-03618-9	Association mapping of malting quality traits in UK spring and winter barley cultivar collections	2020	25575
https://doi.org/10.1093/aob/mcaa079	Assessing the variation in manganese use efficiency traits in Scottish barley landrace Bere (Hordeum vulgare L.)	2020	-
SolCAP Tomato 2013		2013-2023
https://doi.org/10.1371/journal.pone.0137139	Exploring a Tomato Landraces Collection for Fruit-Related Traits by the Aid of a High-Throughput Genomic Platform	2015	-
https://doi.org/10.1038/hdy.2013.45	Mapping of two suppressors of OVATE (sov) loci in tomato	2013	-
https://doi.org/10.1186/s12870-014-0337-9	An association mapping approach to identify favourable alleles for tomato fruit quality breeding	2014	7217
https://doi.org/10.1007/s00122-015-2462-8	Genetic dissection of tomato rootstock effects on scion traits under moderate salinity	2015	4370
https://doi.org/10.3389/fpls.2019.01606	Breeding Has Increased the Diversity of Cultivated Tomato in The Netherlands	2019	7661
https://doi.org/10.1186/1471-2164-14-791	Whole genome resequencing in tomato reveals variation associated with introgression and breeding events	2013	-
https://doi.org/10.3389/fpls.2022.1031776	An integrated genomic and biochemical approach to investigate the potentiality of heirloom tomatoes: Breeding resources for food quality and sustainable agriculture	2023	7591
https://doi.org/10.1093/jxb/erw455	Identification, introgression, and validation of fruit volatile QTLs from a red-fruited wild tomato species	2017	-
https://doi.org/10.1111/tpj.13194	Solanum pennellii backcross inbred lines (BILs) link small genomic bins with tomato traits	2016	-
https://doi.org/10.1038/s41438-021-00574-3	Identification and characterization of GLOBE, a major gene controlling fruit shape and impacting fruit size and marketability in tomato	2021	-
https://doi.org/10.1111/tpj.14095	A Solanum neorickii introgression population providing a powerful complement to the extensively characterized Solanum pennellii population	2019	3111
https://doi.org/10.1111/tpj.16268Digital Object Identifier (DOI)	Multi-year field trials provide a massive repository of trait data on a highly diverse population of tomato and uncover novel determinants of tomato productivity	2023	37385
https://doi.org/10.1186/s12870-014-0279-2	Genes involved in floral meristem in tomato exhibit drastically reduced genetic diversity and signature of selection	2014	6106
https://doi.org/10.1371/journal.pone.0048198	Variation Revealed by SNP Genotyping and Morphology Provides Insight into the Origin of the Tomato	2012	7414
https://doi.org/10.1093/dnares/dst005	Genome-Wide SNP Genotyping to Infer the Effects on Gene Functions in Tomato	2013	7054
https://doi.org/10.1080/11263504.2018.1478900	Genetic diversity in a collection of Italian long storage tomato landraces as revealed by SNP markers array	2019	1575
https://doi.org/10.7235/hort.2015.15032	Single Nucleotide Polymorphisms linked to the SlMYB12 Gene that Controls Fruit Peel Color in Domesticated Tomatoes (Solanum lycopersicum L.)	2015	192
https://doi.org/10.1094/phyto-12-16-0431-r	Comparison of Marker-Based Genomic Estimated Breeding Values and Phenotypic Evaluation for Selection of Bacterial Spot Resistance in Tomato	2018	387
https://doi.org/10.3390/genes11101117	Detection of Quantitative Trait Loci (QTL) Associated with the Fruit Morphology of Tomato	2020	7912
https://doi.org/10.1111/tpj.14460	Introgression lines of Solanum sitiens, a wild nightshade of the Atacama Desert, in the genome of cultivated tomato	2019	-
https://doi.org/10.3390/agronomy10040538	Propagation Fidelity and Kinship of Tomato Varieties ‘UC 82’ and ‘M82’ Revealed by Analysis of Sequence Variation	2020	-
https://doi.org/10.3389/fpls.2022.931233	Phenotypic and Genotypic Diversity of the Tomato Germplasm From the Lazio Region in Central Italy, With a Focus on Landrace Distinctiveness	2022	2154
https://doi.org/10.1094/phyto-02-15-0051-r	Association Analysis for Bacterial Spot Resistance in a Directionally Selected Complex Breeding Population of Tomato	2015	384
https://doi.org/10.3390/ijms18071589	Mapping Quantitative Trait Loci (QTL) for Resistance to Late Blight in Tomato	2017	365
https://doi.org/10.3389/fpls.2023.1135884	Molecular mapping of quantitative trait loci for resistance to early blight in tomatoes	2023	-
https://doi.org/10.19045/bspab.2020.90160	Assessment of genetic diversity of tomato genotypes by using molecular markers	2020	562
Axiom Tomato		2021-2024
https://doi.org/10.1186/s12870-024-04934-8	Prediction accuracy of genomic estimated breeding values for fruit traits in cultivated tomato (Solanum lycopersicum L.)	2024	31.142
https://doi.org/10.1016/j.scienta.2021.110418	Genome-wide association study and marker development for bacterial wilt resistance in tomato (Solanum lycopersicum L.)	2021	38.541
https://doi.org/10.3389/fpls.2024.1402693	Low-density SNP markers with high prediction accuracy of genomic selection for bacterial wilt resistance in tomato	2024	31 142
https://doi.org/10.1038/s41438-021-00638-4	Genome-wide association study identifies QTL for eight fruit traits in cultivated tomato (Solanum lycopersicum L.)	2021	34 550
https://doi.org/10.3390/ijms232113610	Germplasm Screening Using DNA Markers and Genome-Wide Association Study for the Identification of Powdery Mildew Resistance Loci in Tomato	2022	11 912
GGP Potato-24		2019-2025
https://doi.org/10.3390/plants12040734	Genome-Wide Association Study of Agronomic and Physiological Traits Related to Drought Tolerance in Potato	2023	18259
https://doi.org/10.3390/horticulturae11080889	Genome-Wide Association Analysis of Traits Related to Nitrogen Deficiency Stress in Potato	2025	18259
https://doi.org/10.1186/s12863-019-0729-9	Starch phosphorylation associated SNPs found by genome-wide association studies in the potato (Solanum tuberosum L.)	2019	15214
https://doi.org/10.18699/VJ20.638	Genomic regions of Solanum tuberosum L. associated with the tuber eye depth	2020	15214
SolCAP 8303		2013-2025
https://doi.org/10.1139/gen-2017-020	Genetic identity in genebanks: application of the SolCAP 12K SNP array in fingerprinting and diversity analysis in the global in trust potato collection	2018
https://doi.org/10.1186/s12863-015-0195-y	Genomic architecture of potato resistance to Synchytrium endobioticum disentangled using SSR markers and the 8.3k SolCAP SNP genotyping array	2015	6286
https://doi.org/10.1371/journal.pone.0156254	Targeted and Untargeted Approaches Unravel Novel Candidate Genes and Diagnostic SNPs for Quantitative Resistance of the Potato (Solanum tuberosum L.) to Phytophthora infestans Causing the Late Blight Disease	2016	6286
https://doi.org/10.1371/journal.pone.0248787	Genetic analysis of a potato (Solanum tuberosum L.) breeding collection for southern Colombia using Single Nucleotide Polymorphism (SNP) markers	2021	4750
https://doi.org/10.1534/g3.113.007146	Sequence Diversity in Coding Regions of Candidate Genes in the Glycoalkaloid Biosynthetic Pathway of Wild Potato Species	2013	5392
https://doi.org/10.3389/fpls.2018.00159	Prospects and Potential Uses of Genomic Prediction of Key Performance Traits in Tetraploid Potato	2018	6052
https://doi.org/10.1007/s12230-017-9624-y	Germplasm Release: Three Tetraploid Potato Clones with Resistance to Common Scab	2018	3633
https://doi.org/10.1186/s12870-021-03265-2	Linkage and QTL mapping for tuber shape and specific gravity in a tetraploid mapping population of potato representing the russet market class	2021	2359
https://doi.org/10.1270/jsbbs.19059	QTL analysis of resistance to bacterial wilt caused by Ralstonia solanacearum in potato	2019	4139
https://doi.org/10.1186/s12863-018-0672-1	Linkage analysis and QTL mapping in a tetraploid russet mapping population of potato	2018	1545
https://doi.org/10.1007/s12230-019-09745-4	QTL for Resistance to Globodera rostochiensis Pathotype Ro2 and G. pallida Pathotype Pa2/3 in Autotetraploid Potato	2019	2761
https://doi.org/10.1007/s12230-016-9543-3	Genetic Diversity and Relationship of Ethiopian Potato Varieties to Germplasm from North America, Europe and the International Potato Center	2016	3696
https://doi.org/10.1007/s12230-025-10014-w	Manistee, a new Round-White Early to Mid-Season Maturing Potato Variety with Excellent Long-Term Storage Potential	2025	3763
https://doi.org/10.1371/journal.pone.0194398	Discriminant analysis of principal components and pedigree assessment of genetic diversity and population structure in a tetraploid potato panel using SNPs	2018	4859
https://doi.org/10.1371/journal.pone.0173039	Genetic diversity and association mapping in the Colombian Central Collection of Solanum tuberosum L. Andigenum group using SNPs markers	2017	5968
https://doi.org/10.1007/s12230-015-9467-3	Potato Variety Diversity, Determinants and Implications for Potato Breeding Strategy in Ethiopia	2015	-
https://doi.org/10.1007/s12230-025-10015-9	Blackberry, an Attractive Deep Purple Potato Variety with Resistance to Common Scab and Extreme Resistance to Potato Virus Y	2025	4845
https://doi.org/10.1007/s00122-017-3048-4	Genetic mapping of quantitative trait loci for tuber-cadmium and zinc concentration in potato reveals associations with maturity and both overlapping and independent components of genetic control	2018	3755
https://doi.org/10.1534/g3.117.300264	Mapping Loci That Control Tuber and Foliar Symptoms Caused by PVY in Autotetraploid Potato (Solanum tuberosum L.)	2017	-
https://doi.org/10.1007/s12230-025-10011-z	Mackinaw: A Round White Potato Variety with Excellent Long-Term Storage Chip-Processing Quality and Resistance To Late Blight, Potato Virus Y, Golden Cyst Nematode and Tolerance To Common Scab	2025	4747
https://doi.org/10.3389/fpls.2024.1343632	QTL identified that influence tuber length–width ratio, degree of flatness, tuber size, and specific gravity in a russet-skinned, tetraploid mapping population	2024	-
https://doi.org/10.1007/s12230-015-9470-8	Peter Wilcox: a New Purple-Skin, Yellow-Flesh Fresh Market Potato Cultivar with Moderate Resistance to Powdery Scab	2015	3702
https://doi.org/10.1007/s12230-017-9620-2	Reveille Russet: An Early, Widely Adapted, High-Count-Carton Russet for the Fresh Market	2018	3702
https://doi.org/10.1007/s12230-025-10012-y	Petoskey A High Gravity Chip-Processing Variety with Long-term Storage Potential and Resistance to Common Scab	2025	4050
https://doi.org/10.1007/s00122-016-2768-1	Integrating haplotype-specific linkage maps in tetraploid species using SNP markers	2016	6912
https://doi.org/10.1007/s12230-025-10016-8	Huron Chipper a Broadly Adapted Chip-Processing Variety with Long-Term Storage Potential and Resistance to Late Blight and Common Scab	2025	4859
https://doi.org/10.3389/fpls.2022.954933	Genome sequencing of adapted diploid potato clones	2022	-
https://doi.org/10.3835/plantgenome2017.05.0040	Verticillium dahliae Disease Resistance and the Regulatory Pathway for Maturity and Tuberization in Potato	2018	1602
BARCSoySNP6k		2015-2026
https://doi.org/10.1007/s11032-015-0209-5	A high-resolution genetic linkage map of soybean based on 357 recombinant inbred lines genotyped with BARCSoySNP6K	2015	2545
https://doi.org/10.1002/csc2.20596	Identification of resistance loci toward Phytophthora sojae in South Korean soybean plant introductions 407974B and 424487B	2022	1846
https://doi.org/10.2135/cropsci2016.06.0496	Genomic Selection for Yield and Seed Protein Content in Soybean: A Study of Breeding Program Data and Assessment of Prediction Accuracy	2017	4141
https://doi.org/10.1007/s10681-019-2378-5	Genome analysis to identify SNPs associated with oil content and fatty acid components in soybean	2019	5520
https://doi.org/10.1002/csc2.21342	Utilization of natural hybridization and intra-cultivar variations for improving soybean yield, seed weight, and agronomic traits	2024	5786
https://doi.org/10.1186/s12870-025-07812-z	Genome-wide identification of SNPs related to resistance to soybean stem canker caused by Diaporthe caulivora	2026	4664
https://doi.org/10.1534/g3.118.200368	Mapping Quantitative Trait Loci for Tolerance to Pythium irregulare in Soybean (Glycine max L.)	2018	1384
https://doi.org/10.1007/s00122-020-03662-5	Identification and validation of major QTLs associated with low seed coat deficiency of natto soybean seeds (Glycine max L.)	2020	1637
https://doi.org/10.1534/g3.118.200917	Genomic Selection for Yield and Seed Composition Traits Within an Applied Soybean Breeding Program	2019	2647
https://doi.org/10.1002/tpg2.20400	Genomic analysis and characterization of new loci associated with seed protein and oil content in soybeans	2023	1592
https://doi.org/10.1002/csc2.70138	Genomic analysis and predictive modeling in the Northern Uniform Soybean Tests	2025	5158
https://doi.org/10.1007/s10681-017-1933-1	Genome-wide detection of genetic loci associated with soybean aphid resistance in soybean germplasm PI 603712	2017	1495
https://doi.org/10.3389/fpls.2022.883280	Exploring Machine Learning Algorithms to Unveil Genomic Regions Associated With Resistance to Southern Root-Knot Nematode in Soybeans	2022	4974
https://doi.org/10.3389/fpls.2023.1230068	Genetic architecture of soybean tolerance to off-target dicamba	2023	4970
https://doi.org/10.3389/fgene.2022.905824	Incorporation of Soil-Derived Covariates in Progeny Testing and Line Selection to Enhance Genomic Prediction Accuracy in Soybean Breeding	2022	-
https://doi.org/10.1007/s00122-025-05048-x	Dissecting seed composition QTL from wild soybean: fine-mapping, candidate gene identification, and evaluation of introgression effects on agronomic performance	2025	1028
https://doi.org/10.3198/jpr2017.09.0059crg	Registration of USDA-Max × Soja Core Set-1: Recovering 99% of Wild Soybean Genome from PI 366122 in 17 Agronomic Interspecific Germplasm Lines	2019	2455
https://doi.org/10.1002/csc2.20201	Single nucleotide polymorphisms facilitate distinctness-uniformity-stability testing of soybean cultivars for plant variety protection	2020	5346
https://doi.org/10.1038/s41467-023-43295-y	Loss-of-function of an α-SNAP gene confers resistance to soybean cyst nematode	2023	2188
https://doi.org/10.1007/s00122-024-04808-5	QTL mapping and whole-genome sequencing analysis for novel genetic resources associated with sucrose content in soybean [Glycine max (L.) Merr.]	2025	-
https://doi.org/10.1186/s12864-017-3778-3	Association mapping of loci controlling genetic and environmental interaction of soybean flowering time under various photo-thermal conditions	2017	5107
https://doi.org/10.1371/journal.pone.0310544	Glycine soja, PI424025, is a valuable genetic resource to improve soybean seed-protein content and composition	2024	1813
https://doi.org/10.1371/journal.pone.0171105	A Genome-Wide Association Study for Agronomic Traits in Soybean Using SNP Markers and SNP-Based Haplotype Analysis	2017	3780
https://doi.org/10.1007/s11032-019-0956-9	Genetic mapping of soybean aphid biotype 3 and 4 resistance in PI 606390A	2019	1847
https://doi.org/10.1007/s00122-021-03995-9	Identification and molecular mapping of a major quantitative trait locus underlying branch angle in soybean	2022	1132
https://doi.org/10.3390/agronomy11030581	Genetic Diversity of Soybeans (Glycine max (L.) Merr.) with Black Seed Coats and Green Cotyledons in Korean Germplasm	2021	4459
https://doi.org/10.3835/plantgenome2016.10.0109	Genetic Characterization of the Soybean Nested Association Mapping Population	2017	4312
https://doi.org/10.1007/s00122-022-04091-2	Epistatic interaction between Rhg1-a and Rhg2 in PI 90763 confers resistance to virulent soybean cyst nematode populations	2022	2265
https://doi.org/10.5897/JPBCS2020.0938	QTL mapping for resistance to Cercospora sojina in â€˜Essexâ€™ Ã— â€˜Forrestâ€™ soybean (Glycine max L.) lines	2021	1959
https://doi.org/10.1002/agj2.20554	Single nucleotide polymorphism-based haplotypes associated with Meloidogyne javanica resistance in Brazilian soybean germplasm	2021	3780
https://doi.org/10.3390/ijms26031152	Integration of Genetic and Imaging Data to Detect QTL for Root Traits in Interspecific Soybean Populations	2025	1188
https://doi.org/10.1002/tpg2.20109	Sequencing the USDA core soybean collection reveals gene loss during domestication and breeding	2022	-
https://doi.org/10.1007/s00122-019-03529-4	Nested association mapping of important agronomic traits in three interspecific soybean populations	2020	5786
https://doi.org/10.1007/s00122-021-03799-x	Molecular mapping of quantitative disease resistance loci for soybean partial resistance to Phytophthora sansomeana	2021	978
https://doi.org/10.1093/jxb/erz150	The importance of slow canopy wilting in drought tolerance in soybean	2020	2516
https://doi.org/10.1007/s00122-022-04201-0	Identification and characterization of pleiotropic and epistatic QDRL conferring partial resistance to Pythium irregulare and P. sylvaticum in soybean	2022	978
https://doi.org/10.1007/s00122-015-2473-5	Identification and mapping of quantitative trait loci (QTL) conferring resistance to Fusarium graminearum from soybean PI 567301B	2015	2545
https://doi.org/10.1270/jsbbs.17024	Genome-wide association mapping for flowering and maturity in tropical soybean: implications for breeding strategies	2017	3780
https://doi.org/10.1002/csc2.70190	Divergence of root system plasticity in soybean between modern breeding lines and diverse germplasm accessions	2025	-
https://doi.org/10.1007/s00122-025-04848-5	Characterization of a G. max × G. soja nested association mapping population and identification of loci controlling seed composition traits from wild soybean	2025	-
https://doi.org/10.3390/agronomy12020250	Genome-Wide Association Mapping for Seed Weight in Soybean with Black Seed Coats and Green Cotyledons	2022	4459
https://doi.org/10.1002/csc2.21356	Evaluating genetic diversity and seed composition stability within Pan-African Soybean Variety Trials	2024	2527
https://doi.org/10.1002/plr2.20383	Registration of high-yielding, high-protein soybean germplasm USDA-N7007 derived from wild soybean PI 366122	2024	2554
https://doi.org/10.1371/journal.pone.0331214	Genomic regions and candidate genes associated with seed nitrogen, phosphorus, and sulfur accumulation identified in the soybean ‘Forrest’ by ‘Williams 82’ RIL population	2025	2075
https://doi.org/10.3389/fpls.2022.938100	Linkage analysis and residual heterozygotes derived near isogenic lines reveals a novel protein quantitative trait loci from a Glycine soja accession	2022	-
https://doi.org/10.1002/csc2.70027	Mapping of Phytophthora sojae resistance in soybean genotypes PI 399079 and PI 408132	2025	2575
https://doi.org/10.1007/s00122-025-05089-2	Genetic mapping of novel QTL for seed protein stability in food-grade soybean (Glycine max)	2025	1.566
https://doi.org/10.1007/s00122-023-04493-w	Identification and mapping of a recessive allele, dt3, specifying semideterminate stem growth habit in soybean	2023	-
https://doi.org/10.1002/csc2.21015	Parental choice and seed size impact the uprightness of progeny from interspecific Glycine hybridizations	2023	2388
https://doi.org/10.1007/s11032-021-01203-6	Genomic prediction using training population design in interspecific soybean populations	2021	2281
https://doi.org/10.3389/fpls.2023.1270546	Cataloging SCN resistance loci in North American public soybean breeding programs	2023	4135
https://doi.org/10.3389/fpls.2021.644746	Identification of Quantitative Disease Resistance Loci Toward Four Pythium Species in Soybean	2021	2692
https://doi.org/10.3389/fpls.2024.1394676	Comparison of Rps loci toward isolates, singly and combined inocula, of Phytophthora sojae in soybean PI 407985, PI 408029, PI 408097, and PI424477	2024	-
https://doi.org/10.2134/agronj2018.07.0429	Single Nucleotide Polymorphism-Based Haplotypes Associated with Charcoal Rot Resistance in Brazilian Soybean Germplasm	2019	3780
https://doi.org/10.3389/fgene.2023.1269255	Improving predictive ability in sparse testing designs in soybean populations	2023	4100
https://doi.org/10.3835/plantgenome2018.12.0102	Hybrid Genome Assembly of a Major Quantitative Disease Resistance Locus in Soybean Toward Fusarium graminearum	2019	-
Axiom Soybean		2014-2025
https://doi.org/10.1111/tpj.12755	Development, validation and genetic analysis of a large soybean SNP genotyping array	2014	170223
https://doi.org/10.1371/journal.pone.0224074	Korean soybean core collection: Genotypic and phenotypic diversity population structure and genome-wide association study	2019	131620
https://doi.org/10.3390/plants10071335	Genome-Wide Association Study for Ultraviolet-B Resistance in Soybean (Glycine max L.)	2021	65762
https://doi.org/10.1186/s12870-025-07479-6	Integrative genome-wide association and haplotype-based analyses reveal genetic structure and local adaptation in Korean landrace soybeans	2025	67222
https://doi.org/10.1007/s10681-015-1622-x	Fine mapping of quantitative trait loci for sucrose and oligosaccharide contents in soybean [Glycine max (L.) Merr.] using 180 K Axiom® SoyaSNP genotyping platform	2016	8967
https://doi.org/10.3390/agronomy13030739	Genome-Wide Association Study for Agronomic Traits in Wild Soybean (Glycine soja)	2023	96432
https://doi.org/10.1590/1983-21252022v35n307rc	ASSOCIATIVE MAPPING FOR EXOTIC SOYBEAN GERMPLASM GRAIN YIELD IN HIGH TEMPERATURES	2022	10017
https://doi.org/10.3390/ijms24010873	Genome-Wide Association Studies of Seven Root Traits in Soybean (Glycine max L.) Landraces	2023	84210
https://doi.org/10.1371/journal.pone.0335227	Updated resource of 180K soybean SNP genotyping array based on the T2T reference genome	2025	175763
https://doi.org/10.1186/s12870-023-04519-x	QTL mapping reveals key factors related to the isoflavone contents and agronomic traits of soybean (Glycine max)	2023	26760
https://doi.org/10.3390/agronomy11050908	Identification of QTL for Tolerance to Flooding Stress at Seedling Stage of Soybean (Glycine max L. Merr.)	2021	1689
https://doi.org/10.1111/pbr.12790	Quantitative trait loci mapping for flooding tolerance at an early growth stage of soybean recombinant inbred line population	2020	2111
https://doi.org/10.3390/plants12081665	A Genome-Wide Association Study of Protein, Oil, and Amino Acid Content in Wild Soybean (Glycine soja)	2023	96432
https://doi.org/10.1007/s11032-016-0471-1	Positional mapping and identification of novel quantitative trait locus responsible for UV-B radiation tolerance in soybean [Glycine max (L.) Merr.]	2016	8691
https://doi.org/10.1007/s00122-021-03853-8	Fine-mapping and candidate gene analysis for the foxglove aphid resistance gene Raso2 from wild soybean PI 366121	2021	28752
https://doi.org/10.1007/s11032-017-0656-2	Identification of SNPs tightly linked to the QTL for pod shattering in soybean	2017	7321
https://doi.org/10.3390/plants13243501	Genome-Wide Association Study for Resistance to Phytophthora sojae in Soybean [Glycine max (L.) Merr.]	2024	104635
https://doi.org/10.1016/j.cj.2025.05.009	Genetic changes in soybean cultivars derived from Heihe 54	2025	37651
https://doi.org/10.1007/s00122-024-04693-y	Exploration and genetic analyses of canopy leaf pigmentation changes in soybean (Glycine max L.): unveiling a novel phenotype	2024	26279
https://doi.org/10.1038/s41598-022-19323-0	Identification of noble candidate gene associated with sensitivity to phytotoxicity of etofenprox in soybean	2022	9712
https://doi.org/10.1186/s12863-019-0737-9	Genome-wide association study of four yield-related traits at the R6 stage in soybean	2019	82187
https://doi.org/10.3389/fpls.2025.1520999	Identification and genetic analysis of candidate genes for resistance against Phytophthora sojae in soybean using a genome-wide association study	2025	79102
https://doi.org/10.3390/plants12061305	Genetic Diversity of Korean Wild Soybean Core Collections and Genome-Wide Association Study for Days to Flowering	2023	142177
https://doi.org/10.1007/s00122-018-3271-7	Genetic diversity patterns and domestication origin of soybean	2019	4234
https://doi.org/10.1186/s12870-024-06006-3	Genome-wide association study of sucrose content in vegetable soybean	2024	82187
https://doi.org/10.3390/agronomy12071598	Genetic and Molecular Characterization of a New EMS-Induced Mutant without the Third Glucose Moiety at the C-3 Sugar Chain of Saponin in Glycine max (L.) Merr.	2022	-
https://doi.org/10.1111/pbr.12659	Quantitative trait locus analysis for soybean (Glycine max) seed protein and oil concentrations using selected breeding populations	2019	1.57
https://doi.org/10.3389/fgene.2025.1564160	Identification of candidate genes for drought tolerance in soybean through QTL mapping and gene expression analysis	2025	2595
https://doi.org/10.3389/fpls.2020.580085	A P3A-Type ATPase and an R2R3-MYB Transcription Factor Are Involved in Vacuolar Acidification and Flower Coloration in Soybean	2020	-
https://doi.org/10.3390/antiox10122027	A Correlation Study on In Vitro Physiological Activities of Soybean Cultivars, 19 Individual Isoflavone Derivatives, and Genetic Characteristics	2021	-
https://doi.org/10.3390/agronomy15030648	Molecular Characterization of an EMS-Induced Ab-γg-Rich Saponin Mutant in Soybean (Glycine max (L.) Merr.)	2025	36109
https://doi.org/10.9787/KJBS.2022.54.1.25	RIL집단을 활용한 콩 종실의 취반특성 검정 및 연관 QTL 탐색	2022	-
https://doi.org/10.3390/plants12233957	Soybean Variety Saedanbaek Confers a New Resistance Allele to Phytophthora sojae	2023	26130
https://doi.org/10.3390/plants9091163	QTL Mapping and Candidate Gene Analysis for Pod Shattering Tolerance in Soybean (Glycine max)	2020	2321
https://doi.org/10.1371/journal.pone.0192150	Molecular elucidation of a new allelic variation at the Sg-5 gene associated with the absence of group A saponins in wild soybean	2018	-
doi: 10.5423/PPJ.OA.09.2020.0173	Genetic Mapping of a Resistance Locus to Phytophthora sojae in the Korean Soybean Cultivar Daewon	2020	25761
https://doi.org/10.3390/plants10091816	Quantitative Trait Locus Mapping for Drought Tolerance in Soybean Recombinant Inbred Line Population	2021	19259
https://doi.org/10.3390/antiox11112249	What Is the Relationship between Antioxidant Efficacy, Functional Composition, and Genetic Characteristics in Comparing Soybean Resources by Year?	2022	121453
https://doi.org/10.1007/s11032-018-0887-x	Genetic variance for flowering time conferring E2 gene in photoperiod-insensitive early-maturing soybean accessions and topological distribution in Korea peninsula	2018	8691
https://doi.org/10.9787/KJBS.2025.57.4.419	콩에서 두부특성 연관 양적형질유전자좌(QTLs) 탐색	2025	16639
https://doi.org/10.1016/j.ygeno.2019.08.019	Chromosomal features revealed by comparison of genetic maps of Glycine max and Glycine soja	2020	51386
https://doi.org/10.3389/fpls.2022.1019709	An advanced systems biology framework of feature engineering for cold tolerance genes discovery from integrated omics and non-omics data in soybean	2022	-
https://doi.org/10.1007/s10681-020-02684-w	High-density linkage map reveals QTL for Type-I seed coat cracking in RIL population of soybean [Glycine max (L.) Merr.]	2020	-
https://doi.org/10.9787/KJBS.2020.52.4.398	콩 소청2호의 균주 특이적 역병 저항성 유전자좌	2020	-
https://doi.org/10.9787/KJBS.2021.53.1.60	고단백 내탈립 장류용 콩 품종 ‘하이프로’	2021	-
https://doi.org/10.1371/journal.pone.0228114	Genome-wide association and epistatic interactions of flowering time in soybean cultivar	2020	78427
https://doi.org/10.3390/plants12203589	QTLs and Candidate Genes for Seed Protein Content in Two Recombinant Inbred Line Populations of Soybean	2023	27896
GenoPea INRA 13.2K		2015-2024
https://doi.org/10.1111/tpj.13070	Development of two major resources for pea genomics: the GenoPea 13.2K SNP Array and a high-density, high-resolution consensus genetic map	2015	12802
https://doi.org/10.1534/g3.117.043471	Patterns of Genetic Structure and Linkage Disequilibrium in a Large Collection of Pea Germplasm	2017	11142
https://doi.org/10.3389/fpls.2015.00941	Genomic Prediction in Pea: Effect of Marker Density and Training Population Size and Composition on Prediction Accuracy	2015	9824
https://doi.org/10.3389/fpls.2017.02249	Co-inoculation of a Pea Core-Collection with Diverse Rhizobial Strains Shows Competitiveness for Nodulation and Efficiency of Nitrogen Fixation Are Distinct traits in the Interaction	2018	11218
https://doi.org/10.3389/fpls.2024.1359117	Identification of QTLs associated with seed protein concentration in two diverse recombinant inbred line populations of pea	2024	6797
https://doi.org/10.3389/fpls.2017.02195	Comparative Genome-Wide-Association Mapping Identifies Common Loci Controlling Root System Architecture and Resistance to Aphanomyces euteiches in Pea	2018	-
https://doi.org/10.1038/s41477-018-0311-x	Unleashing meiotic crossovers in crops	2018	5097
Pulses Array		2024-2025
https://doi.org/10.1002/tpg2.70023	Assessing the utility of genomic selection to breed for durable Ascochyta blight resistance in chickpea	2025	23239
https://doi.org/10.3389/fpls.2023.1284781	Genomic selection for target traits in the Australian lentil breeding program	2024	-
https://doi.org/10.1002/tpg2.70097	Genetic mapping of Ascochyta blight resistance in an ILL6002 × Indianhead lentil mapping population	2025	3193
Axiom Peanut (Arachis2)		2018-2025
https://doi.org/10.1038/s41598-021-96074-4	Genetic diversity analysis of Korean peanut germplasm using 48 K SNPs ‘Axiom_Arachis’ Array and its application for cultivar differentiation	2021	9478
https://doi.org/10.3389/fgene.2020.00222	Comparison of SNP Calling Pipelines and NGS Platforms to Predict the Genomic Regions Harboring Candidate Genes for Nodulation in Cultivated Peanut	2020	1887
https://doi.org/10.1186/s12864-025-12332-z	Genome wide association study uncovers significant SNPs and candidate genes for kernel grades in groundnut (Arachis hypogaea L.)	2025	13937
doi:10.1017/S1479262124000170	Widening the Arachis hypogaea seed chemical composition: the case of a recombinant inbred lines introgressed with genes from three different wild species	2024	-
https://doi.org/10.3389/fpls.2024.1488166	Mapping QTLs for early leaf spot resistance and yield component traits using an interspecific AB-QTL population in peanut	2025	2329
https://doi.org/10.7717/peerj.10581	Genotyping tools and resources to assess peanut germplasm: smut-resistant landraces as a case study	2021	14298
https://doi.org/10.1016/j.jia.2024.03.008	Identification of novel QTLs for resistance to late leaf spot in peanut by SNP array and QTL-seq analyses	2024	4895
https://doi.org/10.3389/fpls.2018.00564	Haplotype-Based Genotyping in Polyploids	2018	1239
https://doi.org/10.1111/tpj.70619	A single hybrid origin of cultivated peanut	2025	1646
https://doi.org/10.1002/agj2.20654	Validation of resistance to root-knot nematode incorporated in peanut from the wild relative Arachis stenosperma	2021	1040
https://doi.org/10.1371/journal.pone.0299992	Genetic diversity, disease resistance, and environmental adaptation of Arachis duranensis L.: New insights from landscape genomics	2025	2810
https://doi.org/10.1111/tpj.70618	From bottleneck to boom: Polyploidy, genetic instability and response to artificial selection resolve the peanut paradox	2025	859
https://doi.org/10.1093/g3journal/jkab289	Spontaneous generation of diversity in Arachis neopolyploids (Arachis ipaënsis × Arachis duranensis)4x replays the early stages of peanut evolution	2021	4263
https://doi.org/10.1007/s00122-023-04259-4	Genome-wide association studies reveal novel loci for resistance to groundnut rosette disease in the African core groundnut collection	2023	7523
https://doi.org/10.1002/csc2.70096	Elite agronomic performance in cultivated peanut (Arachis hypogaea) with strong resistance to root-knot nematode (Meloidogyne spp.) introgressed from Arachis stenosperma	2025	1883
https://doi.org/10.1093/g3journal/jkad244	The groundnut improvement network for Africa (GINA) germplasm collection: a unique genetic resource for breeding and gene discovery	2024	8911
https://doi.org/10.1002/csc2.20803	Mapping of stem rot resistance in peanut indicates significant effect for plant architecture locus	2022	1883
https://doi.org/10.3390/agronomy12092202	Quantitative Trait Analysis Shows the Potential for Alleles from the Wild Species Arachis batizocoi and A. duranensis to Improve Groundnut Disease Resistance and Yield in East Africa	2022	1440
https://doi.org/10.2135/cropsci2018.07.0461	Introgression Analysis and Morphological Characterization of an Arachis hypogaea × A. diogoi Interspecific Hybrid Derived Population	2019	7017
https://doi.org/10.1186/s12870-024-05897-6	Multi-locus genome wide association study uncovers genetics of fresh seed dormancy in groundnut	2024	10064
https://doi.org/10.1186/s12864-025-11366-7	High-resolution genetic and physical mapping reveals a peanut spotted wilt disease resistance locus, PSWDR-1, to Tomato spotted wilt virus (TSWV), within a recombination cold-spot on chromosome A01	2025	5706
Axiom Peanut (Arachis1)		2017-2025
https://doi.org/10.1038/srep40577	Development and Evaluation of a High Density Genotyping ‘Axiom_Arachis’ Array with 58 K SNPs for Accelerating Genetics and Breeding in Groundnut	2017	44424
https://doi.org/10.1111/pbr.13216	Identification of QTL Associated With Luteolin Content in Peanut (Arachis hypogaea L.) Shells	2024	-
https://doi.org/10.3390/genes12010002	Genetic Diversity and Genome-Wide Association Study of Seed Aspect Ratio Using a High-Density SNP Array in Peanut (Arachis hypogaea L.)	2020	47837
https://doi.org/10.1186/s12864-025-11366-7	High-resolution genetic and physical mapping reveals a peanut spotted wilt disease resistance locus, PSWDR-1, to Tomato spotted wilt virus (TSWV), within a recombination cold-spot on chromosome A01	2025	1741
https://doi.org/10.3390/agronomy12010152	Genome-Wide Association Study of Leaf Chlorophyll Content Using High-Density SNP Array in Peanuts (Arachis hypogaea L.)	2022	20623
https://doi.org/10.1534/g3.120.401147	Pod and Seed Trait QTL Identification To Assist Breeding for Peanut Market Preferences	2020	47837
https://doi.org/10.1186/s12870-025-07309-9	Identification of high blanchability donors, candidate genes and markers in groundnut	2025	5044
https://doi.org/10.1007/s00122-020-03658-1	Genome-based trait prediction in multi- environment breeding trials in groundnut	2020	16423
https://doi.org/10.3390/agronomy14071442	The Identification of the Peanut Wild Relative Arachis stenosperma as a Source of Resistance to Stem Rot and Analyses of Genomic Regions Conferring Disease Resistance through QTL Mapping	2024	1926
https://doi.org/10.1007/s11105-021-01315-5	Identification of QTLs for Seed Dormancy in Cultivated Peanut Using a Recombinant Inbred Line Mapping Population	2022	-
https://doi.org/10.3389/fgene.2023.1128182	Genetic mapping identifies genomic regions and candidate genes for seed weight and shelling percentage in groundnut	2023	10236
https://doi.org/10.1007/s11032-019-1082-4	Major seed size QTL on chromosome A05 of peanut (Arachis hypogaea) is conserved in the US mini core germplasm collection	2022	792
https://doi.org/10.1094/PHYTO-04-23-0143-R	Linkage Mapping and Genome-Wide Association Study Identified Two Peanut Late Leaf Spot Resistance Loci, PLLSR-1 and PLLSR-2, Using Nested Association Mapping	2024	11520
https://doi.org/10.1038/s41598-019-54183-1	A new source of root-knot nematode resistance from Arachis stenosperma incorporated into allotetraploid peanut (Arachis hypogaea)	2019	1587
https://doi.org/10.1002/tpg2.70089	Dissecting the genomic regions, candidate genes and pathways using multi-locus genome-wide association study for stem rot disease resistance in groundnut	2025	10064
https://doi.org/10.3389/fpls.2019.00883	Major QTLs for Resistance to Early and Late Leaf Spot Diseases Are Identified on Chromosomes 3 and 5 in Peanut (Arachis hypogaea)	2019	855
https://doi.org/10.3390/genes12010037	Improved Genetic Map Identified Major QTLs for Drought Tolerance- and Iron Deficiency Tolerance-Related Traits in Groundnut	2020	1320
https://doi.org/10.3389/fpls.2023.1139361	Marker-assisted introgression of wild chromosome segments conferring resistance to fungal foliar diseases into peanut (Arachis hypogaea L.)	2023	1883
https://doi.org/10.1016/j.cj.2019.07.001	Improvement of three popular Indian groundnut varieties for foliar disease resistance and high oleic acid using SSR markers and SNP array in marker-assisted backcrossing	2020	-
CottonSNP80K		2017-2026
https://doi.org/10.1111/jipb.12673	A genome-wide association study of early-maturation traits in upland cotton based on the CottonSNP80K array	2018	49650
https://doi.org/10.1007/s00122-022-04111-1	Genome-wide association study reveals novel quantitative trait loci and candidate genes of lint percentage in upland cotton based on the CottonSNP80K array	2022	41413
https://doi.org/10.3389/fpls.2018.00225	Genetic Map Construction and Fiber Quality QTL Mapping Using the CottonSNP80K Array in Upland Cotton	2018	12318
https://doi.org/10.1007/s12041-019-1118-x	Identification of genomewide single-nucleotide polymorphisms associated with presummer, summer and autumn bolls in upland cotton	2019	55060
https://doi.org/10.3389/fpls.2018.01276	Genome-Wide Association Studies Reveal Genetic Variation and Candidate Genes of Drought Stress Related Traits in Cotton (Gossypium hirsutum L.)	2018	55060
https://doi.org/10.1270/jsbbs.24092	A genome-wide association study to elucidate the genetic basis of the cottonseed protein content in Upland cotton (Gossypium hirsutum L.)	2026	49533
https://doi.org/10.1186/s12870-019-2187-y	Genome-wide association reveals genetic variation of lint yield components under salty field conditions in cotton (Gossypium hirsutum L.)	2020	57413
https://doi.org/10.3389/fpls.2018.01968	Identifying Functional Genes Influencing Gossypium hirsutum Fiber Quality	2019	48072
https://doi.org/10.1186/s12864-017-4062-2	High-density 80 K SNP array is a powerful tool for genotyping G. hirsutum accessions and genome analysis	2017	54588
https://doi.org/10.3389/fpls.2018.01067	GWAS Analysis and QTL Identification of Fiber Quality Traits and Yield Components in Upland Cotton Using Enriched High-Density SNP Markers	2018	5202
https://doi.org/10.3389/fpls.2022.876095	Genome-Wide Dissection of the Genetic Basis for Drought Tolerance in Gossypium hirsutum L. Races	2022	51268
https://doi.org/10.1186/s12870-020-02502-4	Genome-wide association analysis reveals loci and candidate genes involved in fiber quality traits in sea island cotton (Gossypium barbadense)	2020	6303
https://doi.org/10.1186/s12870-021-03009-2	Genome-wide association analysis reveals quantitative trait loci and candidate genes involved in yield components under multiple field environments in cotton (Gossypium hirsutum)	2021	56010
https://doi.org/10.3389/fpls.2018.01359	Genome-Wide Association Study Identifies Candidate Genes Related to Seed Oil Composition and Protein Content in Gossypium hirsutum L.	2018	41815
https://doi.org/10.3389/fpls.2018.01083	Single-Locus and Multi-Locus Genome-Wide Association Studies in the Genetic Dissection of Fiber Quality Traits in Upland Cotton (Gossypium hirsutum L.)	2018	53848
https://doi.org/10.3390/ijms241210404	Genome-Wide Association Study of Lint Percentage in Gossypium hirsutum L. Races	2023	51268
https://doi.org/10.3389/fpls.2021.695503	Genome-Wide Association Analysis Reveals Loci and Candidate Genes Involved in Fiber Quality Traits Under Multiple Field Environments in Cotton (Gossypium hirsutum)	2020	56010
https://doi.org/10.1270/jsbbs.19057	Dissecting the genetic architecture of seed-cotton and lint yields in Upland cotton using genome-wide association mapping	2019	49650
https://doi.org/10.1016/j.jare.2023.12.005	Genetic linkage analysis of stable QTLs in Gossypium hirsutum RIL population revealed function of GhCesA4 in fiber development	2024	8045
https://doi.org/10.1007/s11032-022-01300-0	Identification of superior parents with high fiber quality using molecular markers and phenotypes based on a core collection of upland cotton (Gossypium hirsutum L.)	2022	59145
https://doi.org/10.3389/fpls.2019.01572	Genetic Basis of Fiber Improvement and Decreased Stress Tolerance in Cultivated Versus Semi-Domesticated Upland Cotton	2019	60243
CottonSNP63K		2015-2025
10.55251/jmbfs.11140	COTTON SNP 63K ARRAY FOR THE IDENTIFICATION AND VALIDATION OF MARKERS FOR JASSID RESISTANCE: GENETIC MAPPING.	2025	2475
https://doi.org/10.1186/s12870-017-0981-y	Diversity analysis of cotton (Gossypium hirsutum L.) germplasm using the CottonSNP63K Array	2017	33507
https://doi.org/10.1186/s12864-019-6214-z	High-density linkage map construction and QTL analyses for fiber quality, yield and morphological traits using CottonSNP63K array in upland cotton (Gossypium hirsutum L.)	2019	11255
https://doi.org/10.1007/s00122-024-04717-7	Genome-wide association study of fiber quality traits in US upland cotton (Gossypium hirsutum L.)	2024	-
https://doi.org/10.1007/s00122-019-03333-0	Dissection of the genetic variation and candidate genes of lint percentage by a genome-wide association study in upland cotton	2019	10660
https://doi.org/10.1007/s10681-018-2326-9	63K SNP chip based linkage mapping and QTL analysis for fibre quality and yield component traits in Gossypium barbadense L. cotton	2019	525
https://doi.org/10.1111/pbi.12722	Population structure and genetic basis of the agronomic traits of upland cotton in China revealed by a genome-wide association study using high-density SNPs	2017	11975
https://doi.org/10.17221/25/2017-cjgpb	Identification of molecular markers associated with genic male sterility in tetraploid cotton (Gossypium hirsutum L.) through bulk segregant analysis using a cotton SNP 63K array.	2018	2855
https://doi.org/10.1534/g3.115.018416	Development of a 63K SNP Array for Cotton and High-Density Mapping of Intraspecific and Interspecific Populations of Gossypium spp.	2015	38822
https://doi.org/10.1007/s00122-018-3162-y	A genome-wide association study uncovers novel genomic regions and candidate genes of yield-related traits in upland cotton	2018	10511
https://doi.org/10.1111/pbi.12693	Genome-wide association study discovered genetic variation and candidate genes of fibre quality traits in Gossypium hirsutum L.	2017	10511
https://doi.org/10.1186/s12870-020-02611-0	Genome-wide association study reveals the genetic basis of fiber quality traits in upland cotton (Gossypium hirsutum L.)	2020	10660
https://doi.org/10.1093/g3journal/jkaa042	Genetic mapping and transcriptomic characterization of a new fuzzless-tufted cottonseed mutant	2021	5456
https://doi.org/10.1007/s00122-023-04477-w	Genetic diversity and population structure analyses and genome-wide association studies of photoperiod sensitivity in cotton (Gossypium hirsutum L.)	2023	26952
https://doi.org/10.1016/j.cj.2018.11.002	Genome-wide association mapping of stress-tolerance traits in cotton	2019	11975
https://doi.org/10.1002/csc2.20937	Identification of quantitative trait loci for fiber quality, yield, and plant height traits in Upland cotton	2023	3774
https://doi.org/10.1007/s00122-020-03752-4	Detection of candidate genes and development of KASP markers for Verticillium wilt resistance by combining genome-wide association study, QTL-seq and transcriptome sequencing in cotton	2021	18726
https://doi.org/10.3390/plants11111446	Outlook for Implementation of Genomics-Based Selection in Public Cotton Breeding Programs	2022	15177
https://doi.org/10.1007/s00122-022-04229-2	Identification and genomic characterization of major effect bacterial blight resistance locus (BB-13) in Upland cotton (Gossypium hirsutum L.)	2022	18124
https://doi.org/10.3390/plants12051153	Detecting Cotton Leaf Curl Virus Resistance Quantitative Trait Loci in Gossypium hirsutum and iCottonQTL a New R/Shiny App to Streamline Genetic Mapping	2023	38822
https://doi.org/10.1093/jxb/eraf275	Genetic and biochemical analyses identify a major locus, GH-PA1, underlying pollen carotenoid accumulation and pigmentation in upland cotton	2025	-
https://doi.org/10.1007/s00122-019-03487-x	A genome-wide association study uncovers consistent quantitative trait loci for resistance to Verticillium wilt and Fusarium wilt race 4 in the US Upland cotton	2020	25677
https://doi.org/10.1093/g3journal/jkab145	Population structure and genetic diversity of the Pee Dee cotton breeding program	2021	4597
https://doi.org/10.1038/s41437-022-00537-x	Genomic prediction of cotton fibre quality and yield traits using Bayesian regression methods	2022	12296
https://doi.org/10.3390/plants9121747	High-Temperature and Drought-Resilience Traits among Interspecific Chromosome Substitution Lines for Genetic Improvement of Upland Cotton	2020	-
https://doi.org/10.1007/s10681-016-1713-3	Molecular mapping of bunchy top disease resistance in Gossypium hirsutum L.	2016	-
https://doi.org/10.1016/j.jia.2022.08.034	Association mapping of lignin response to Verticillium wilt through an eight-way MAGIC population in Upland cotton	2023	9323
https://doi.org/10.1534/g3.118.200140	Historical Datasets Support Genomic Selection Models for the Prediction of Cotton Fiber Quality Phenotypes Across Multiple Environments	2018	13330
https://doi.org/10.1007/s10681-021-02799-8	Identification of simple sequence repeat (SSR) and single nucleotide polymorphism (SNP) that are associated with the nectariless trait of Gossypium hirsutum L	2021	3000
https://doi.org/10.3390/ijms25137080	Genetic Analysis of an F2 Population Derived from the Cotton Landrace Hopi Identified Novel Loci for Boll Glanding	2024	8222
https://doi.org/10.1007/s00438-019-01611-6	Enhancing Upland cotton for drought resilience, productivity, and fiber quality: comparative evaluation and genetic dissection	2020	7000
https://doi.org/10.1093/jxb/erx459	Genetic dissection of the fuzzless seed trait in Gossypium barbadense	2018	5426
https://doi.org/10.1093/jxb/erv494	Integrated mapping and characterization of the gene underlying the okra leaf trait in Gossypium hirsutum L	2016	-
RiceSNP50		2014-2024
https://doi.org/10.1016/j.molp.2021.06.025	A High-Density SNP Genotyping Array for Rice Biology and Molecular Breeding	2014	26001
https://doi.org/10.1093/mp/sst135	An inferred functional impact map of genetic variants in rice	2021	-
https://doi.org/10.1186/s12870-015-0608-0	Genome-wide Association Study (GWAS) of mesocotyl elongation based on re-sequencing approach in rice	2015	43000
https://doi.org/10.1016/S2095-3119(20)63256-7	Genome-wide pedigree analysis of elite rice Shuhui 527 reveals key regions for breeding	2021	44800
https://doi.org/10.1038/srep45685	Genome-wide study of an elite rice pedigree reveals a complex history of genetic architecture for breeding improvement	2017	22334
https://doi.org/10.3390/plants13020310	OsCSD2 and OsCSD3 Enhance Seed Storability by Modulating Antioxidant Enzymes and Abscisic Acid in Rice	2024	-
DOI: 10.1016/j.molp.2017.05.006	The DTH8-Hd1 Module Mediates Day-Length-Dependent Regulation of Rice Flowering	2017	-
https://doi.org/10.1093/plphys/kiab059	OsGRETCHENHAGEN3-2 modulates rice seed storability via accumulation of abscisic acid and protective substances	2021	41850
